# Supplementary material for: PLK1 targets NOTCH1 during DNA damage and mitotic progression
Source: J Biol Chem. 2019 Oct 9;294(47):17941–50. doi: 10.1074/jbc.RA119.009881 (PMC6879332; doi:10.1074/jbc.RA119.009881)
Supplement: Supporting Information [file supp_RA119.009881_153654_1_supp_400269_pyc513.xlsx]

## Sheet: General Information
Kinase Inhibitor Library
	Library Details:
	Formulation		378 kinase inhibitors
	Plate layout: L1200-01
		1	2	3	4	5	6	7	8	9	10	11	12
	a	S1003	S1017	S1028	S1040	S1056	S1076	S1092	S1105	S1116	S1138	S1167	Empty
		Linifanib (ABT-869)	Cediranib (AZD2171)	Lapatinib (GW-572016) Ditosylate	Sorafenib Tosylate	AC480 (BMS-599626)	SB203580	KU-55933 (ATM Kinase Inhibitor)	LY294002	Palbociclib (PD-0332991) HCl	Brivanib Alaninate (BMS-582664)	CP-724714
	b	S1005	S1018	S1032	S1042	S1064	S1077	S1093	S1106	S1117	S1143	S1169	Empty
		Axitinib	Dovitinib (TKI-258, CHIR-258)	Motesanib Diphosphate (AMG-706)	Sunitinib Malate	Masitinib (AB1010)	SB202190 (FHPI)	GSK1904529A	OSU-03012 (AR-12)	Triciribine	AG-490 (Tyrphostin B42)	TGX-221	Empty
	c	S1006	S1020	S1033	S1043	S1065	S1078	S1094	S1107	S1118	S1145	S1170	Empty
	f	Saracatinib (AZD0530)	PD184352 (CI-1040)	Nilotinib (AMN-107)	Tandutinib (MLN518)	GDC-0941	MK-2206 2HCl	PF-04217903	Danusertib (PHA-739358)	XL147	SNS-032 (BMS-387032)	WZ3146	Empty
	d	S1008	S1021	S1034	S1044	S1066	S1080	S1100	S1109	S1119	S1147	S1171	Empty
	h	Selumetinib (AZD6244)	Dasatinib	NVP-AEW541	Temsirolimus (CCI-779, NSC 683864)	SL-327	SU11274	MLN8054	BI 2536	Cabozantinib (XL184, BMS-907351)	Barasertib (AZD1152-HQPA)	CYC116	Empty
	e	S1010	S1022	S1035	S1046	S1068	S1084	S1101	S1111	S1120	S1152	S1173	Empty
	b	Nintedanib (BIBF 1120)	Ridaforolimus (Deforolimus, MK-8669)	Pazopanib HCl (GW786034 HCl)	Vandetanib (ZD6474)	Crizotinib (PF-02341066)	Brivanib (BMS-540215)	Vatalanib (PTK787) 2HCl	Foretinib (GSK1363089)	Everolimus (RAD001)	PLX-4720	WZ4002	Empty
	f	S1011	S1023	S1036	S1048	S1070	S1088	S1102	S1112	S1124	S1153	S1177	Empty
	d	Afatinib (BIBW2992)	Erlotinib HCl (OSI-744)	PD0325901	VX-680 (Tozasertib, MK-0457)	PHA-665752	NVP-ADW742	U0126-EtOH	SGX-523	BMS-754807	Roscovitine (Seliciclib,CYC202)	PD98059	Empty
	g	S1012	S1025	S1038	S1049	S1072	S1089	S1103	S1113	S1133	S1154	S1178	Empty
	f	BMS-536924	Gefitinib (ZD1839)	PI-103	Y-27632 2HCl	ZSTK474	Refametinib (RDEA119, Bay 86-9766)	ZM 447439	GSK690693	Alisertib (MLN8237)	SNS-314 Mesylate	Regorafenib (BAY 73-4506)	Empty
	h	S1014	S1026	S1039	S1055	S1075	S1091	S1104	S1114	S1134	S1164	S1179	Empty
	h	Bosutinib (SKI-606)	Imatinib Mesylate (STI571)	Rapamycin (Sirolimus)	Enzastaurin (LY317615)	SB216763	OSI-906 (Linsitinib)	GDC-0879	JNJ-38877605	AT9283	Lenvatinib (E7080)	WZ8040	Empty
	Plate layout: L1200-02
		1	2	3	4	5	6	7	8	9	10	11	12
	a	S1181	S1244	S1352	S1454	S1485	S1524	S1555	S1573	S2134	S2193	S2216	Empty
		ENMD-2076	Amuvatinib (MP-470)	TG100-115	PHA-680632	HMN-214	AT7519	AZD8055	Fasudil (HA-1077) HCl	AZD8330	GSK461364	Mubritinib (TAK 165)
	b	S1194	S1249	S1360	S1458	S1486	S1526	S1556	S1574	S2158	S2194	S2218	Empty
		CUDC-101	JNJ-7706621	GSK1059615	VX-745	AEE788 (NVP-AEE788)	Quizartinib (AC220)	PHT-427	BIRB 796 (Doramapimod)	KW-2449	R406	PP242	Empty
	c	S1205	S1264	S1361	S1459	S1487	S1529	S1557	S1577	S2161	S2198	S2219	Empty
	f	PIK-75	PD173074	MGCD-265	Thiazovivin	PHA-793887	Hesperadin	KRN 633	Tie2 kinase inhibitor	RAF265 (CHIR-265)	SGI-1776 free base	CYT387	Empty
	d	S1207	S1266	S1362	S1460	S1489	S1530	S1558	S1582	S2162	S2201	S2220	Empty
	h	Tivozanib (AV-951)	WYE-354	Rigosertib (ON-01910)	SP600125	PIK-93	BIX 02188	AT7867	H 89 2HCl	AZD1480	BMS-794833	SB590885	Empty
	e	S1219	S1267	S1363	S1462	S1490	S1531	S1561	S1590	S2163	S2202	S2221	Empty
	b	YM201636	Vemurafenib (PLX4032, RG7204)	Ki8751	AZD6482	Ponatinib (AP24534)	BIX 02189	BMS-777607	TWS119	PF-4708671	NVP-BHG712	Apatinib	Empty
	f	S1220	S1274	S1378	S1470	S1494	S1532	S1568	S1802	S2179	S2205	S2226	Empty
	d	OSI-930	BX-795	Ruxolitinib (INCB018424)	TSU-68 (SU6668, Orantinib)	LY2228820	AZD7762	PD318088	Acadesine	LY2784544	OSI-420	CAL-101 (Idelalisib, GS-1101)	Empty
	g	S1226	S1275	S1392	S1474	S1519	S1533	S1570	S2013	S2185	S2207	S2227	Empty
	f	KU-0063794	BX-912	Pelitinib (EKB-569)	GSK429286A	CCT129202	R406 (free base)	KU-60019	PF-573228	AST-1306	PIK-293	PIK-294	Empty
	h	S1234	S1342	S1451	S1475	S1523	S1536	S1572	S2014	S2192	S2214	S2231	Empty
	h	AG-1024	Genistein	Aurora A Inhibitor I	Pimasertib (AS-703026)	SAR245409 (XL765)	CP-673451	BS-181 HCl	BMS-265246	AZD8931 (Sapitinib)	AZ 960	Telatinib	Empty
	Plate layout: L1200-03
		1	2	3	4	5	6	7	8	9	10	11	12
	a	S2235	S2406	S2626	S2671	S2686	S2703	S2730	S2749	S2768	S2796	S2817	Empty
		Volasertib (BI 6727)	Chrysophanic Acid	LY2603618	AS-252424	NVP-BSK805 2HCl	GSK1838705A	Crenolanib (CP-868596)	BGT226 (NVP-BGT226)	Dinaciclib (SCH727965)	WP1066	Torin 2
	b	S2238	S2475	S2634	S2672	S2688	S2718	S2735	S2751	S2769	S2801	S2820	Empty
		Palomid 529 (P529)	Imatinib (STI571)	DCC-2036 (Rebastinib)	PF-00562271	R547	TAK-901	MK-8776 (SCH 900776)	Milciclib (PHA-848125)	Dovitinib (TKI-258) Dilactic Acid	AZD4547	TAE226 (NVP-TAE226)	Empty
	c	S2243	S2542	S2635	S2673	S2689	S2719	S2736	S2752	S2770	S2806	S2824	Empty
	f	Degrasyn (WP1130)	Phenformin HCl	CCT128930	Trametinib (GSK1120212)	WAY-600	AMG-900	TG101348 (SAR302503)	HER2-Inhibitor-1	MK-5108 (VX-689)	CEP-33779	TPCA-1	Empty
	d	S2247	S2617	S2636	S2679	S2692	S2720	S2742	S2755	S2774	S2807	S2842	Empty
	h	BKM120 (NVP-BKM120, Buparlisib)	TAK-733	A66	Flavopiridol HCl	TG101209	ZM 336372	PHA-767491	Varlitinib	MK-2461	Dabrafenib (GSK2118436)	SAR131675	Empty
	e	S2266	S2621	S2638	S2680	S2696	S2726	S2743	S2758	S2783	S2808	S2843	Empty
	b	Asiatic Acid	AZD5438	NU7441 (KU-57788)	Ibrutinib (PCI-32765)	GDC-0980 (RG7422)	PH-797804	PF-04691502	Wortmannin	AZD2014	GDC-0068	BI-D1870	Empty
	f	S2310	S2622	S2658	S2681	S2697	S2727	S2744	S2759	S2784	S2811	S2845	Empty
	d	Honokiol	PP121	GSK2126458 (GSK458)	AS-604850	A-769662	Dacomitinib (PF299804, PF299)	CCT137690	CUDC-907	TAK-285	INK 128 (MLN0128)	Semaxanib (SU5416)	Empty
	g	S2386	S2624	S2661	S2682	S2699	S2728	S2746	S2761	S2789	S2814	S2859	Empty
	f	Indirubin	OSI-027	WYE-125132 (WYE-132)	CAY10505	CH5132799	AG-1478 (Tyrphostin AG-1478)	AZ 628	NVP-BVU972	Tofacitinib (CP-690550,Tasocitinib)	BYL719	Golvatinib (E7050)	Empty
	h	S2391	S2625	S2670	S2683	S2700	S2729	S2747	S2767	S2791	S2816	S2864	Empty
	h	Quercetin	Fostamatinib (R788)	A-674563	CHIR-124	KX2-391	SB415286	AMG-458	3-Methyladenine	Sotrastaurin	Tyrphostin AG 879	IMD 0354	Empty
	Plate layout: L1200-04
		1	2	3	4	5	6	7	8	9	10	11	12
	a	S2867	S2899	S3012	S7000	S7041	S7093	S7145	S7195	S7248	S7293	S7367	Empty
		WHI-P154	GNF-2	Pazopanib	AP26113	CX-6258 HCl	IPA-3	AZD1080	RKI-1447	Ro3280	ZCL278	GNE-0877
	b	S2870	S2902	S3026	S7007	S7050	S7094	S7153	S7198	S7253	S7297	S7368	Empty
		TG100713	S-Ruxolitinib (INCB018424)	Piceatannol	MEK162 (ARRY-162, ARRY-438162)	AZ20	PF-3758309	10058-F4	BIO	AZD2858	AZD9291	GNE-9605	Empty
	c	S2872	S2904	S4001	S7008	S7051	S7102	S7158	S7206	S7255	S7317	S7397	Empty
	f	GW5074	PF-477736	Cabozantinib malate (XL184)	PP2	CGI1746	VE-822	LY2835219	CNX-2006	NMS-P937 (NMS1286937)	WZ4003	Sorafenib	Empty
	d	S2882	S2911	S4901	S7016	S7060	S7104	S7167	S7207	S7257	S7319	S7422	Empty
	h	IKK-16 (IKK Inhibitor VII)	Go 6983	JNK-IN-8	VS-5584 (SB2343)	PP1	AZD1208	SSR128129E	Ro 31-8220 Mesylate	CNX-774	EHop-016	KN-62	Empty
	e	S2890	S2913	S4907	S7018	S7065	S7106	S7173	S7208	S7269	S7320	S7423	Empty
	b	PF-562271	BAY 11-7082	SC-514	CZC24832	MK-8745	AZD3463	AVL-292	GF109203X	PD173955	TG003	KN-93 Phosphate	Empty
	f	S2895	S2922	S5001	S7028	S7083	S7114	S7176	S7209	S7284	S7330	S7435	Empty
	d	Tyrphostin 9	Icotinib	Tofacitinib (CP-690550) Citrate	IPI-145 (INK1197)	LDK378	NU6027	SKI II	GSK650394	CO-1686 (AVL-301)	6H05	AR-A014418	Empty
	g	S2896	S2924	S5002	S7036	S7087	S7127	S7177	S7214	S7289	S7332	S7461	Empty
	f	ZM 323881 HCl	CHIR-99021 (CT99021) HCl	Fingolimod (FTY720) HCl	XL019	GSK2334470	TIC10	PF-543	Skepinone-L	PFK15	K-Ras(G12C) inhibitor 9	LDC000067	Empty
	h	S2897	S2928	S6005	S7039	S7091	S7136	S7194	S7215	S7291	S7356	S7482	Empty
	h	ZM 306416	TAK-715	VX-702	PD168393	Zotarolimus(ABT-578)	CGK 733	GZD824	Losmapimod (GW856553X)	TAK-632	HS-173	EHT 1864	Empty
	Plate layout: L1200-05
		1	2	3	4	5	6	7	8	9	10	11	12
	a	S7508	S8003	S8024	S8058	Empty	Empty	Empty	Empty	Empty	Empty	Empty	Empty
		JNK Inhibitor IX	PQ 401	Tyrphostin AG 1296	P276-00
	b	S7525	S8004	S8031	S8078	Empty	Empty	Empty	Empty	Empty	Empty	Empty	Empty
		XMD8-92	ZM 39923 HCl	NSC 23766	Bardoxolone Methyl	Empty	Empty	Empty	Empty	Empty	Empty	Empty	Empty
	c	S7526	S8005	S8032	Empty	Empty	Empty	Empty	Empty	Empty	Empty	Empty	Empty
	f	GNF-5	SMI-4a	PRT062607 (P505-15, BIIB057) HCl	Empty	Empty	Empty	Empty	Empty	Empty	Empty	Empty	Empty
	d	S7528	S8007	S8036	Empty	Empty	Empty	Empty	Empty	Empty	Empty	Empty	Empty
	h	GNE-7915	VE-821	Butein	Empty	Empty	Empty	Empty	Empty	Empty	Empty	Empty	Empty
	e	S7565	S8009	S8040	Empty	Empty	Empty	Empty	Empty	Empty	Empty	Empty	Empty
	b	WH-4-023	AG-18	GDC-0349	Empty	Empty	Empty	Empty	Empty	Empty	Empty	Empty	Empty
	f	S7566	S8015	S8044	Empty	Empty	Empty	Empty	Empty	Empty	Empty	Empty	Empty
	d	IM-12	CEP-32496	BMS-345541	Empty	Empty	Empty	Empty	Empty	Empty	Empty	Empty	Empty
	g	S7605	S8019	S8050	Empty	Empty	Empty	Empty	Empty	Empty	Empty	Empty	Empty
	f	Filgotinib (GLPG0634)	AZD5363	ETP-46464	Empty	Empty	Empty	Empty	Empty	Empty	Empty	Empty	Empty
	h	S8002	S8023	S8057	Empty	Empty	Empty	Empty	Empty	Empty	Empty	Empty	Empty
	h	GSK2636771	TCS 359	Pacritinib (SB1518)	Empty	Empty	Empty	Empty	Empty	Empty	Empty	Empty	Empty

## Sheet: Chemical Data-378cpds
CatalogNo.	Product Name	Plate Location	Rack Number	M.w.	CAS Number	Form	Targets	Information	Smiles	Max Solubility in DMSO	URL	Pathway
S1003	Linifanib (ABT-869)	a1	L1200-01	375.41	796967-16-3	free base	CSF-1R,PDGFR,VEGFR	Linifanib (ABT-869) is a novel, potent ATP-competitive VEGFR/PDGFR inhibitor for KDR, CSF-1R, Flt-1/3 and PDGFRβ with IC50 of 4 nM, 3 nM, 3 nM/4 nM and 66 nM respectively, mostly effective in mutant kinase-dependent cancer cells (i.e. FLT3). Phase 3.	C12=CC=CC(=C1C(=NN2)N)C3=CC=C(C=C3)NC(=O)NC4=C(C=CC(=C4)C)F	199	http://www.selleckchem.com/products/ABT-869.html	Protein Tyrosine Kinase
S1005	Axitinib	b1	L1200-01	386.47	319460-85-0	free base	c-Kit,VEGFR,PDGFR	Axitinib is a multi-target inhibitor of VEGFR1, VEGFR2, VEGFR3, PDGFRβ and c-Kit with IC50 of 0.1 nM, 0.2 nM, 0.1-0.3 nM, 1.6 nM and 1.7 nM, respectively.	C1(=CC=CC=C1C(=O)NC)SC2=CC3=C(C=C2)C(=NN3)/C=C/C4=CC=CC=N4	108	http://www.selleckchem.com/products/Axitinib.html	Protein Tyrosine Kinase
S1006	Saracatinib (AZD0530)	c1	L1200-01	542.03	379231-04-6	free base	Src,Bcr-Abl	Saracatinib (AZD0530) is a potent Src inhibitor with IC50 of 2.7 nM, and potent to c-Yes, Fyn, Lyn, Blk, Fgr and Lck; less active for Abl and EGFR (L858R and L861Q). Phase 1/2.	C1=C(C=C2C(=C1OC3CCOCC3)C(=NC=N2)NC4=C(C=CC5=C4OCO5)Cl)OCCN6CCN(CC6)C	184	http://www.selleckchem.com/products/AZD0530.html	Angiogenesis
S1008	Selumetinib (AZD6244)	d1	L1200-01	457.68	606143-52-6	free base	MEK	Selumetinib (AZD6244) is a potent, highly selective MEK1 inhibitor with IC50 of 14 nM, also inhibits ERK1/2 phosphorylation with IC50 of 10 nM, no inhibition to p38α, MKK6, EGFR, ErbB2, ERK2, B-Raf, etc. Phase 1/2.	C1=C2C(=C(C(=C1C(NOCCO)=O)NC3=CC=C(C=C3Cl)Br)F)N=CN2C	201	http://www.selleckchem.com/products/AZD6244.html	MAPK
S1010	Nintedanib (BIBF 1120)	e1	L1200-01	539.62	656247-17-5	free base	VEGFR,PDGFR,FGFR	Nintedanib (BIBF 1120) is a potent triple angiokinase inhibitor for VEGFR1/2/3, FGFR1/2/3 and PDGFRα/β with IC50 of 34 nM/13 nM/13 nM, 69 nM/37 nM/108 nM and 59 nM/65 nM. Phase 3.	C1=C(C=C2C(=C1)/C(C(N2)=O)=C(\C3=CC=CC=C3)NC4=CC=C(C=C4)N(C)C(CN5CCN(CC5)C)=O)C(OC)=O	11	http://www.selleckchem.com/products/BIBF1120.html	Protein Tyrosine Kinase
S1011	Afatinib (BIBW2992)	f1	L1200-01	485.94	439081-18-2	free base	EGFR,HER2	Afatinib (BIBW2992) irreversibly inhibits EGFR/HER2 including EGFR(wt), EGFR(L858R), EGFR(L858R/T790M) and HER2 with IC50 of 0.5 nM, 0.4 nM, 10 nM and 14 nM, respectively; 100-fold more active against Gefitinib-resistant L858R-T790M EGFR mutant. Phase 3.	C1(=C(C=C(C=C1)NC2=NC=NC3=C2C=C(C(=C3)O[C@H]4CCOC4)NC(/C=C/CN(C)C)=O)Cl)F	199	http://www.selleckchem.com/products/BIBW2992.html	Protein Tyrosine Kinase
S1012	BMS-536924	g1	L1200-01	479.96	468740-43-4	Free Base	IGF-1R	BMS-536924 is an ATP-competitive IGF-1R/IR inhibitor with IC50 of 100 nM/73 nM, modest activity for Mek, Fak, and Lck with very little activity for Akt1, MAPK1/2.	C1(=CC(=C2C(=C1)NC(=N2)C3=C(C=CNC3=O)NC[C@H](C4=CC=CC(=C4)Cl)O)C)N5CCOCC5	96	www.selleckchem.com/products/BMS-536924.html	Protein Tyrosine Kinase
S1014	Bosutinib (SKI-606)	h1	L1200-01	530.45	380843-75-4	free base	Src	Bosutinib (SKI-606) is a novel, dual Src/Abl inhibitor with IC50 of 1.2 nM and 1 nM, respectively.	N1=CC(=C(C2=CC(=C(C=C12)OCCCN3CCN(CC3)C)OC)NC4C(=CC(=C(C=4)OC)Cl)Cl)C#N	188	http://www.selleckchem.com/products/Bosutinib.html	Angiogenesis
S1017	Cediranib (AZD2171)	a2	L1200-01	450.51	288383-20-0	free base	VEGFR	Cediranib (AZD2171) is a highly potent VEGFR(KDR) inhibitor with IC50 of <1 nM, also inhibits Flt1/4 with IC50 of 5 nM/≤3 nM, similar activity against c-Kit and PDGFRβ, 36-, 110-fold and >1000-fold selective more for VEGFR than PDGFR-α, CSF-1R and Flt3, Phase 2/3.	C1(=C(C=C2C(=C1)C(=NC=N2)OC3=C(C4=C(C=C3)NC(=C4)C)F)OCCCN5CCCC5)OC	199	http://www.selleckchem.com/products/Cediranib.html	Protein Tyrosine Kinase
S1018	Dovitinib (TKI-258, CHIR-258)	b2	L1200-01	392.43	405169-16-6	citrate	FGFR,FLT3,c-Kit,VEGFR,PDGFR	Dovitinib (TKI258, CHIR258) is a multitargeted RTK inhibitor, mostly for class III (FLT3/c-Kit) with IC50 of 1 nM/2 nM, also potent to class IV (FGFR1/3) and class V (VEGFR1-4) RTKs with IC50 of 8-13 nM, less potent to InsR, EGFR, c-Met, EphA2, Tie2, IGF-1R and HER2. Phase 4.	C1=CC=C(C2=C1NC(C(=C2N)C3NC4=C(N=3)C=CC(=C4)N5CCN(CC5)C)=O)F	76	http://www.selleckchem.com/products/CHIR-258.html	Angiogenesis
S1020	PD184352 (CI-1040)	c2	L1200-01	478.67	212631-79-3	free base	MEK	CI-1040 (PD 184352) is an ATP non-competitive MEK1/2 inhibitor with IC50 of 17 nM, 100-fold more selective for MEK1/2 than MEK5. Phase 2.	C1=C(C(=C(C(=C1)C(NOCC2CC2)=O)NC3=CC=C(C=C3Cl)I)F)F	200	http://www.selleckchem.com/products/CI-1040-(PD184352).html	MAPK
S1021	Dasatinib	d2	L1200-01	488.01	302962-49-8	free base	Bcr-Abl,c-Kit,Src	Dasatinib is a novel, potent and multi-targeted inhibitor that targets Abl, Src and c-Kit, with IC50 of ＜1 nM, 0.8 nM and 79 nM, respectively.	N1=C(N=C(C=C1NC2=NC=C(S2)C(NC3=C(C=CC=C3C)Cl)=O)N4CCN(CC4)CCO)C	200	http://www.selleckchem.com/products/Dasatinib.html	Angiogenesis
S1022	Ridaforolimus (Deforolimus, MK-8669)	e2	L1200-01	990.21	572924-54-0	free base	mTOR	Ridaforolimus (Deforolimus) is a selective mTOR inhibitor with IC50 of 0.2 nM; while not classified as a prodrug, mTOR inhibition and FKBP12 binding is similar to rapamycin.	[C@H]1(C[C@@H](CC[C@@H]1OP(C)(=O)C)C[C@H]([C@@H]2CC([C@@H](/C=C(/[C@H]([C@@H](OC)C([C@@H](C[C@@H](/C=C/C=C/C=C(/[C@H](C[C@]3(CC[C@H]([C@](C(C(N4[C@](C(O2)=O)(CCCC4)[H])=O)=O)(O3)O)C)[H])OC)C)C)C)=O)O)C)C)=O)C)OC	199	http://www.selleckchem.com/products/Deforolimus.html	PI3K/Akt/mTOR
S1023	Erlotinib HCl (OSI-744)	f2	L1200-01	429.9	183319-69-9	hydrochloride	Autophagy,EGFR	Erlotinib HCl (OSI-744) is an EGFR inhibitor with IC50 of 2 nM, >1000-fold more sensitive for EGFR than human c-Src or v-Abl. Phase 3.	C1(=CC=CC(=C1)C#C)NC2(=NC=NC3=C2C=C(C(=C3)OCCOC)OCCOC)C.Cl	10	http://www.selleckchem.com/products/Erlotinib-Hydrochloride.html	Protein Tyrosine Kinase
S1025	Gefitinib (ZD1839)	g2	L1200-01	446.9	184475-35-2	free base	EGFR	Gefitinib (ZD-1839) is an EGFR inhibitor for Tyr1173, Tyr992, Tyr1173 and Tyr992 in the NR6wtEGFR and NR6W cells with IC50 of 37 nM, 37nM, 26 nM and 57 nM, respectively.	C1(=C(C=C2C(=C1)N=CN=C2NC3=CC=C(C(=C3)Cl)F)OCCCN4CCOCC4)OC	199	http://www.selleckchem.com/products/Gefitinib.html	Protein Tyrosine Kinase
S1026	Imatinib Mesylate (STI571)	h2	L1200-01	589.71	220127-57-1	mesylate	c-Kit,Bcr-Abl,PDGFR	Imatinib Mesylate (STI571) is an orally bioavailability mesylate salt of Imatinib, which is a multi-target inhibitor of v-Abl, c-Kit and PDGFR with IC50 of 0.6 μM, 0.1 μM and 0.1 μM, respectively.	C1(=CC=C(C(=C1)NC2=NC=CC(=N2)C3=CC=CN=C3)C)NC(=O)C4(=CC=C(C=C4)CN5CCN(CC5)C).OS(C)(=O)=O	200	http://www.selleckchem.com/products/Imatinib-Mesylate.html	Protein Tyrosine Kinase
S1028	Lapatinib (GW-572016) Ditosylate	a3	L1200-01	925.46	388082-77-7	ditosylat	HER2,EGFR	Lapatinib Ditosylate (GW572016, GW2016) is a potent EGFR and ErbB2 inhibitor with IC50 of 10.8 and 9.2 nM, respectively.	C1(=C(C=C2C(=C1)N=CN=C2NC3=CC=C(C(=C3)Cl)OCC4=CC=CC(=C4)F)C5OC(=CC=5)CNCCS(=O)(C)=O).C6(=C(C=CC(=C6)S(O)(=O)=O)C).C7=C(C=CC(=C7)S(O)(=O)=O)C	199	http://www.selleckchem.com/products/Lapatinib-Ditosylate.html	Protein Tyrosine Kinase
S1032	Motesanib Diphosphate (AMG-706)	b3	L1200-01	569.44	857876-30-3	diphosphate	VEGFR,PDGFR,c-Kit	Motesanib Diphosphate (AMG-706) is a potent ATP-competitive inhibitor of VEGFR1/2/3 with IC50 of 2 nM/3 nM/6 nM, respectively; similar activity against Kit, ~10-fold more selective for VEGFR than PDGFR and Ret. Phase 1/2.	C1(=CN=CC=C1CNC2=C(C=CC=N2)C(=O)NC3=CC=C4C(=C3)NCC4(C)C).P(O)(=O)(O)O.P(O)(=O)(O)O	175	http://www.selleckchem.com/products/Motesanib-Diphosphate.html	Protein Tyrosine Kinase
S1033	Nilotinib (AMN-107)	c3	L1200-01	529.52	641571-10-0	free base	Bcr-Abl	Nilotinib (AMN-107) is a Bcr-Abl inhibitor with IC50 less than 30 nM.	C1(=CC=C(C(=C1)NC2=NC=CC(=N2)C3=CN=CC=C3)C)C(=O)NC4=CC(=CC(=C4)N5C=C(N=C5)C)C(F)(F)F	50	http://www.selleckchem.com/products/Nilotinib.html	Angiogenesis
S1034	NVP-AEW541	d3	L1200-01	439.55	475489-16-8	free base	IGF-1R	NVP-AEW541 is a potent inhibitor of IGF-1R with IC50 of 86 nM, 27-fold greater selectivity for IGF-1R than InsR.	C1=CC(=CC(=C1)OCC2=CC=CC=C2)C3=CN(C4=C3C(=NC=N4)N)[C@@H]5C[C@@H](C5)CN6CCC6	200	http://www.selleckchem.com/products/NVP-AEW541.html	Protein Tyrosine Kinase
S1035	Pazopanib HCl (GW786034 HCl)	e3	L1200-01	473.98	635702-64-6	hydrochloride	VEGFR,PDGFR,c-Kit	Pazopanib (GW786034) is a novel multi-target inhibitor of VEGFR1, VEGFR2, VEGFR3, PDGFR, FGFR, c-Kit and c-Fms with IC50 of 10 nM, 30 nM, 47 nM, 84 nM, 74 nM, 140 nM and 146 nM, respectively.	C1(=C(C(=CC(=C1)NC2=NC=CC(=N2)N(C3C=CC4C(C=3)=NN(C=4C)C)C)S(=O)(N)=O)C).Cl	35	http://www.selleckchem.com/products/Pazopanib-Hydrochloride.html	Protein Tyrosine Kinase
S1036	PD0325901	f3	L1200-01	482.19	391210-10-9	free base	MEK	PD0325901 (PD325901) is selective and non ATP-competitive MEK inhibitor with IC50 of 0.33 nM, roughly 500-fold more potent than CI-1040 on phosphorylation of ERK1 and ERK2. Phase 1/2.	C1=CC(=C(C(=C1C(=O)NOC[C@H](O)CO)NC2=CC=C(C=C2F)I)F)F	199	http://www.selleckchem.com/products/PD-0325901.html	MAPK
S1038	PI-103	g3	L1200-01	348.36	371935-74-9	free base	PI3K,Autophagy,DNA-PK,mTOR	PI-103 is a multi-targeted PI3K inhibitor for p110α/β/δ/γ with IC50 of 2 nM/3 nM/3 nM/15 nM, less potent to mTOR/DNA-PK with IC50 of 30 nM/23 nM.	C12=C(N=C(N=C1N3CCOCC3)C4=CC=CC(=C4)O)C5=C(O2)N=CC=C5	68	http://www.selleckchem.com/products/PI-103.html	PI3K/Akt/mTOR
S1039	Rapamycin (Sirolimus)	h3	L1200-01	914.18	53123-88-9	free base	Autophagy,mTOR	Rapamycin (Sirolimus, AY-22989, WY-090217) is a specific mTOR inhibitor with IC50 of ~0.1 nM.	[C@@H]1([C@@H](C[C@@H](CC1)C[C@H]([C@@H]2CC([C@@H](/C=C(\C)[C@H]([C@@H](C([C@@H](C[C@@H](/C=C/C=C/C=C(/[C@H](C[C@@H]3CC[C@H]([C@](C(C(N4CCCC[C@@H](C(O2)=O)4)=O)=O)(O3)O)C)OC)C)C)C)=O)OC)O)C)=O)C)OC)O	21	http://www.selleckchem.com/products/Rapamycin.html	PI3K/Akt/mTOR
S1040	Sorafenib Tosylate	a4	L1200-01	637.03	475207-59-1	tosylate	PDGFR,Raf,VEGFR	Sorafenib Tosylate (Bay 43-9006) is a multikinase inhibitor of Raf-1, B-Raf and VEGFR-2 with IC50 of 6 nM, 22 nM and 90 nM, respectively.	C1(=CC=C(C=C1C(F)(F)F)NC(NC2=CC=C(C=C2)OC3=CC=NC(=C3)C(NC)=O)=O)Cl.C4=CC(=CC=C4S(O)(=O)=O)C	199	http://www.selleckchem.com/products/Sorafenib-Tosylate.html	MAPK
S1042	Sunitinib Malate	b4	L1200-01	532.56	341031-54-7	malate	VEGFR,PDGFR,c-Kit	Sunitinib Malate is a multi-targeted RTK inhibitor targeting VEGFR2 (Flk-1) and PDGFRβ with IC50 of 80 nM and 2 nM, and also inhibits c-Kit.	C1(=CC=C2C(=C1)/C(C(N2)=O)=C/C3NC(=C(C=3C)C(NCCN(CC)CC)=O)C)F.C(C[C@@H](C(O)=O)O)(O)=O	28	http://www.selleckchem.com/products/Sunitinib-Malate-(Sutent).html	Protein Tyrosine Kinase
S1043	Tandutinib (MLN518)	c4	L1200-01	562.7	387867-13-2	free base	FLT3	Tandutinib (MLN518, CT53518) is a potent FLT3 antagonist with IC50 of 0.22 μM, also inhibits PDGFR and c-Kit, 15 to 20-fold higher potency for FLT3 versus CSF-1R and >100-fold selectivity for the same target versus FGFR, EGFR and KDR. Phase 1/2.	C1=C(C(=CC2=C1N=CN=C2N3CCN(CC3)C(NC4=CC=C(C=C4)OC(C)C)=O)OC)OCCCN5CCCCC5	10	http://www.selleckchem.com/products/Tandutinib-(MLN518).html	Angiogenesis
S1044	Temsirolimus (CCI-779, NSC 683864)	d4	L1200-01	1030.29	162635-04-3	free base	mTOR	Temsirolimus (CCI-779) is a specific mTOR inhibitor with IC50 of 1.76 μM.	[C@H]1(C[C@@H](CC[C@@H]1OC(C(CO)(CO)C)=O)C[C@H]([C@@H]2CC([C@@H](/C=C(/[C@H]([C@@H](OC)C([C@@H](C[C@@H](/C=C/C=C/C=C(/[C@H](C[C@]3(CC[C@H]([C@](C(C(N4[C@](C(O2)=O)(CCCC4)[H])=O)=O)(O3)O)C)[H])OC)C)C)C)=O)O)C)C)=O)C)OC	72	http://www.selleckchem.com/products/Temsirolimus.html	PI3K/Akt/mTOR
S1046	Vandetanib (ZD6474)	e4	L1200-01	475.35	443913-73-3	free base	VEGFR	Vandetanib (ZD6474) is a potent inhibitor of VEGFR2 with IC50 of 40 nM.	C12=C(C(=NC=N1)NC3=C(C=C(C=C3)Br)F)C=C(C(=C2)OCC4CCN(CC4)C)OC	10	http://www.selleckchem.com/products/Vandetanib.html	Protein Tyrosine Kinase
S1048	VX-680 (Tozasertib, MK-0457)	f4	L1200-01	464.59	639089-54-6	free base	Aurora Kinase	VX-680 (Tozasertib, MK-0457) is a pan-Aurora inhibitor, mostly against Aurora A with Kiapp of 0.6 nM, less potent towards Aurora B/Aurora C and 100-fold more selective for Aurora A than 55 other kinases. Phase 2.	C1(=CC(=NC(=N1)SC2=CC=C(C=C2)NC(=O)C3CC3)N4CCN(CC4)C)NC5C=C(NN=5)C	200	http://www.selleckchem.com/products/VX-680(MK-0457).html	Cell Cycle
S1049	Y-27632 2HCl	g4	L1200-01	320.26	129830-38-2	dihydrochloric	Autophagy,ROCK	Y-27632 2HCl is a selective ROCK1 (p160ROCK) inhibitor with Ki of 140 nM, exhibits >200-fold selectivity over other kinases, including PKC, cAMP-dependent protein kinase, MLCK and PAK.	[C@@H]1(CC[C@@H](CC1)[C@@H](C)N)C(=O)NC2(C=CN=CC=2).Cl.Cl	199	http://www.selleckchem.com/products/Y-27632.html	Cell Cycle
S1055	Enzastaurin (LY317615)	h4	L1200-01	515.61	170364-57-5	free base	PKC	Enzastaurin (LY317615) is a potent PKCβ selective inhibitor with IC50 of 6 nM, 6- to 20-fold selectivity against PKCα, PKCγ and PKCε. Phase 3.	C1=CC=C2C(=C1)C(=CN2C3CCN(CC3)CC4=NC=CC=C4)C5C(NC(C=5C6C7C(N(C=6)C)=CC=CC=7)=O)=O	58	http://www.selleckchem.com/products/Enzastaurin.html	TGF-beta/Smad
S1056	AC480 (BMS-599626)	a5	L1200-01	567.01	714971-09-2	free base	HER2,EGFR	AC480 (BMS-599626) is a selective and efficacious inhibitor of HER1 and HER2 with IC50 of 20 nM and 30 nM, ~8-fold less potent to HER4, >100-fold to VEGFR2, c-Kit, Lck, MET etc. Phase 1.	C1(CN[C@@H](CO1)COC(NC2=CN3C(=C2C)C(=NC=N3)NC4=CC5=C(C=C4)N(N=C5)CC6=CC(=CC=C6)F)=O).Cl	199	http://www.selleckchem.com/products/BMS-599626.html	Protein Tyrosine Kinase
S1064	Masitinib (AB1010)	b5	L1200-01	498.64	790299-79-5	free base	PDGFR,c-Kit	Masitinib is a novel inhibitor for Kit and PDGFRα/β with IC50 of 200 nM and 540 nM/800 nM, weak inhibition to ABL and c-Fms. Phase 2/3.	C1(=C(C=C(C=C1)NC(=O)C2=CC=C(C=C2)CN3CCN(CC3)C)NC4=NC(=CS4)C5=CC=CN=C5)C	200	http://www.selleckchem.com/products/Masitinib-(AB1010).html	Protein Tyrosine Kinase
S1065	GDC-0941	c5	L1200-01	513.64	957054-30-7	free base	PI3K	GDC-0941 is a potent inhibitor of PI3Kα/δ with IC50 of 3 nM, with modest selectivity against p110β (11-fold) and p110γ (25-fold).	C1(=CC=CC2=C1C=NN2)C3=NC(=C4C(=N3)C=C(S4)CN5CCN(CC5)S(=O)(=O)C)N6CCOCC6	85	http://www.selleckchem.com/products/GDC-0941.html	PI3K/Akt/mTOR
S1066	SL-327	d5	L1200-01	335.35	305350-87-2	free base	MEK	SL327 is a selective inhibitor for MEK1/2 with IC50 of 0.18 μM/ 0.22 μM, no activity towards Erk1, MKK3, MKK4, c-JUN, PKC, PKA, or CamKII;capable of transport through the blood-brain barrier.	C1=CC=CC(=C1C(F)(F)F)/C(=C(/SC2=CC=C(C=C2)N)N)C#N	11	http://www.selleckchem.com/products/SL327.html	MAPK
S1068	Crizotinib (PF-02341066)	e5	L1200-01	450.34	877399-52-5	free base	c-Met,ALK	PF-2341066 (Crizotinib) is a potent inhibitor of c-Met and ALK with IC50 of 11 nM and 24 nM, respectivley.	C1(=CC(=C(N=C1)N)O[C@@H](C2=C(C=CC(=C2Cl)F)Cl)C)C3=CN(N=C3)C4CCNCC4	19	http://www.selleckchem.com/products/PF-2341066.html	Protein Tyrosine Kinase
S1070	PHA-665752	f5	L1200-01	641.61	477575-56-7	free base	c-Met	PHA-665752 is a potent, selective and ATP-competitive c-Met inhibitor with IC50 of 9 nM, >50-fold selectivity for c-Met than RTKs or STKs.	C1=CC=C(C(=C1Cl)CS(C2=CC3=C(C=C2)NC(C/3=C/C4=C(C(=C(N4)C)C(N5[C@H](CCC5)CN6CCCC6)=O)C)=O)(=O)=O)Cl	199	http://www.selleckchem.com/products/PHA-665752.html	Protein Tyrosine Kinase
S1072	ZSTK474	g5	L1200-01	417.41	475110-96-4	free base	PI3K	ZSTK474 inhibits class I PI3Kisoforms with IC50 of 37 nM, mostly PI3Kδ.	N1=C(N=C(N=C1N2CCOCC2)N3C4=C(N=C3C(F)F)C=CC=C4)N5CCOCC5	50	http://www.selleckchem.com/products/ZSTK474.html	PI3K/Akt/mTOR
S1075	SB216763	h5	L1200-01	371.22	280744-09-4	free base	GSK-3	SB216763 is a potent and selective GSK-3 inhibitor with IC50 of 34.3 nM for GSK-3α and equally effective at inhibiting human GSK-3β.	C1=CC=CC2=C1N(C=C2C3=C(C(NC3=O)=O)C4=CC=C(C=C4Cl)Cl)C	61	http://www.selleckchem.com/products/SB-216763.html	PI3K/Akt/mTOR
S1076	SB203580	a6	L1200-01	377.43	152121-47-6	free base	p38 MAPK	SB203580 is a p38 MAPK inhibitor with IC50 of 0.3-0.5 μM, 10-fold less sensitive to SAPK3(106T) and SAPK4(106T) and blocks PKB phosphorylation with IC50 of 3-5 μM.	N1=CC=C(C=C1)C2=C(N=C(N2)C3=CC=C(C=C3)S(C)=O)C4=CC=C(C=C4)F	198	http://www.selleckchem.com/products/SB-203580.html	MAPK
S1077	SB202190 (FHPI)	b6	L1200-01	331.34	152121-30-7	free base	p38 MAPK	SB202190 (FHPI) is a potent p38 MAPK inhibitor targeting p38α/β with IC50 of 50 nM/100 nM, sometimes used instead of SB 203580 to investigate potential roles for SAPK2a/p38 in vivo.	C1=C(C=CC(=C1)C2N=C(NC=2C3=CC=NC=C3)C4=CC=C(C=C4)O)F	199	http://www.selleckchem.com/products/SB-202190.html	MAPK
S1078	MK-2206 2HCl	c6	L1200-01	480.39	1032350-13-2	dihydrochloride	Akt	MK-2206 2HCl is a highly selective inhibitor of Akt1/2/3 with IC50 of 8 nM/12 nM/65 nM, respectively; no inhibitory activities against 250 other protein kinases observed. Phase 2.	C1(=CC=CC=C1)C2(=C(N=C3C(=C2)C4N(C=C3)C(NN=4)=O)C5=CC=C(C=C5)C6(CCC6)N).Cl.Cl	29	http://www.selleckchem.com/products/MK-2206.html	PI3K/Akt/mTOR
S1080	SU11274	d6	L1200-01	568.09	658084-23-2	free base	c-Met	SU11274 is a selective Met inhibitor with IC50 of 10 nM, no effects on PGDFRβ, EGFR or Tie2.	C1(=CC=CC(=C1)N(C)S(C2=CC3=C(C=C2)NC(C/3=C/C4NC(=C(C=4C)C(N5CCN(CC5)C)=O)C)=O)(=O)=O)Cl	161	http://www.selleckchem.com/products/SU11274.html	Protein Tyrosine Kinase
S1084	Brivanib (BMS-540215)	e6	L1200-01	370.38	649735-46-6	free base	FGFR,VEGFR	Brivanib is an ATP-competitive inhibitor against VEGFR2 with IC50 of 25 nM, moderate potency against VEGFR-1 and FGFR-1, but >240-fold against PDGFR-β. Phase 3.	C12=C(C(=C(C=C1)OC3=NC=NN4C3=C(C(=C4)OC[C@@H](C)O)C)F)C=C(N2)C	199	http://www.selleckchem.com/products/Brivanib.html	Protein Tyrosine Kinase
S1088	NVP-ADW742	f6	L1200-01	453.58	475488-23-4	free base	IGF-1R	NVP-ADW742 is an IGF-1R inhibitor with IC50 of 0.17 μM, >16-fold more potent against IGF-1R than InsR; little activity to HER2, PDGFR, VEGFR-2, Bcr-Abl and c-Kit.	C12=C(N=CN=C1N)N(C=C2C3=CC(=CC=C3)OCC4=CC=CC=C4)[C@@H]5C[C@H](C5)CN6CCCC6	22	http://www.selleckchem.com/products/NVP-ADW742.html	Protein Tyrosine Kinase
S1089	Refametinib (RDEA119, Bay 86-9766)	g6	L1200-01	572.34	923032-37-5	Free Base	MEK	Refametinib (RDEA119, Bay 86-9766) is a potent, ATP non-competitive and highly selective inhibitor of MEK1 and MEK2 with IC50 of 19 nM and 47 nM, respectively.	C1(=C(C=C(C(=C1NC2=CC=C(C=C2F)I)F)F)OC)NS(C3(C[C@@H](CO)O)CC3)(=O)=O	100	www.selleckchem.com/products/refametinib-rdea119-bay86-9766.html	MAPK
S1091	OSI-906 (Linsitinib)	h6	L1200-01	421.49	867160-71-2	free base	IGF-1R	OSI-906 (Linsitinib) is a selective inhibitor of IGF-1R with IC50 of 35 nM; modestly potent to InsR with IC50 of 75 nM, and no activity towards Abl, ALK, BTK, EGFR, FGFR1/2, PKA etc. Phase 3.	C1=C(C=C2C(=C1)C=CC(=N2)C3=CC=CC=C3)C4=C5N(C(=N4)[C@H]6C[C@@](C6)(C)O)C=CN=C5N	199	http://www.selleckchem.com/products/OSI-906.html	Protein Tyrosine Kinase
S1092	KU-55933 (ATM Kinase Inhibitor)	a7	L1200-01	395.49	587871-26-9	free base	ATM/ATR	KU-55933 is a potent and specific ATM inhibitor with IC50/Ki of 12.9 nM/2.2 nM, and is highly selective for ATM as compared to DNA-PK, PI3K/PI4K, ATR and mTOR.	C1=CC=C2C(=C1)SC3=C(S2)C=CC=C3C4=CC(C=C(O4)N5CCOCC5)=O	83	http://www.selleckchem.com/products/KU-55933.html	DNA Damage
S1093	GSK1904529A	b7	L1200-01	851.96	1089283-49-7	free base	IGF-1R	GSK1904529A is a selective inhibitor of IGF-1R and IR with IC50 of 27 nM and 25 nM, >100-fold more selective for IGF-1R/InsR than Akt1/2, Aurora A/B,B-Raf, CDK2, EGFR etc.	C1=C(C(=C(C=C1)F)NC(C2=C(C=CC(=C2)C3=C(N4C(=N3)C=CC=C4)C5=CC=NC(=N5)NC6=C(C=C(C(=C6)CC)N7CCC(CC7)N8CCN(CC8)S(C)(=O)=O)OC)OC)=O)F	145	http://www.selleckchem.com/products/GSK1904529A.html	Protein Tyrosine Kinase
S1094	PF-04217903	c7	L1200-01	372.38	956905-27-4	free base	c-Met	PF-04217903 is a selective ATP-competitive c-Met inhibitor with IC50 of 4.8 nM, susceptible to oncogenic mutations (no activity to Y1230C mutant). Phase 1.	C12=CC=CN=C1C=CC(=C2)CN3C4=C(N=N3)N=CC(=N4)C5=CN(N=C5)CCO	13	http://www.selleckchem.com/products/PF-04217903.html	Protein Tyrosine Kinase
S1100	MLN8054	d7	L1200-01	476.86	869363-13-3	free base	Aurora Kinase	MLN8054 is a potent and selective inhibitor of Aurora A with IC50 of 4 nM. It is more than 40-fold selective for Aurora A than Aurora B. Phase 1.	C1=C(C=C2C(=C1)C3=C(CN=C2C4=C(C=CC=C4F)F)C=NC(=N3)NC5=CC=C(C=C5)C(=O)O)Cl	199	http://www.selleckchem.com/products/MLN8054.html	Cell Cycle
S1101	Vatalanib (PTK787) 2HCl	e7	L1200-01	419.73	212141-51-0	dihydrochloride	c-Kit,VEGFR	Vatalanib (PTK787) is an inhibitor of VEGFR2/KDR with IC50 of 37 nM, less potent against VEGFR1/Flt-1, 18-fold against VEGFR3/Flt-4. Phase 1/2.	C1(=CC=C2C(=C1)C(=NN=C2CC3=CC=NC=C3)NC4=CC=C(C=C4)Cl).Cl.Cl	202	http://www.selleckchem.com/products/Vatalanib,Dihydrochloride-Salt.html	Protein Tyrosine Kinase
S1102	U0126-EtOH	f7	L1200-01	426.56	1173097-76-1	ethanolat	MEK	U0126-EtOH is a highly selective inhibitor of MEK1/2 with IC50 of 0.07 μM/0.06 μM, 100-fold higher affinity for ΔN3-S218E/S222D MEK than PD098059.	C1(=CC=C(C(=C1)SC(/N)=C(\C(=C(\SC2=C(C=CC=C2)N)N)C#N)C#N)N).CCO	199	http://www.selleckchem.com/products/U0126.html	MAPK
S1103	ZM 447439	g7	L1200-01	513.59	331771-20-1	free base	Aurora Kinase	ZM 447439 is a selective and ATP-competitive inhibitor for Aurora A and Aurora B with IC50 of 110 nM and 130 nM, respectively. It is more than 8-fold selective for Aurora A/B than MEK1, Src, Lck and has little effect againstCDK1/2/4, Plk1, Chk1, etc.	O1CCN(CC1)CCCOC2=C(C=C3C(=C2)N=CN=C3NC4=CC=C(C=C4)NC(=O)C5=CC=CC=C5)OC	200	http://www.selleckchem.com/products/ZM-447439.html	Cell Cycle
S1104	GDC-0879	h7	L1200-01	334.37	905281-76-7	free base	Raf	GDC-0879 is a novel, potent, and selective B-Raf inhibitor with IC50 of 0.13 nM with activity against c-Raf as well; no inhibition known to other protein kinases.	C(CN1N=C(C(=C1)C2=CC=C3C(=C2)CCC/3=N/O)C4C=CN=CC=4)O	200	http://www.selleckchem.com/products/GDC-0879.html	MAPK
S1105	LY294002	a8	L1200-01	307.34	154447-36-6	free base	Autophagy,PI3K	LY294002 is the first synthetic molecule known to inhibit PI3Kα/δ/β with IC50 of 0.5 μM/0.57 μM/0.97 μM, respectively; more stable in solution than Wortmannin, and also blocks autophagosome formation.	C1=CC(=C2C(=C1)C(C=C(O2)N3CCOCC3)=O)C4=CC=CC=C4	117	http://www.selleckchem.com/products/LY294002.html	PI3K/Akt/mTOR
S1106	OSU-03012 (AR-12)	b8	L1200-01	460.45	742112-33-0	free base	PDK-1	OSU-03012 is a potent inhibitor of recombinant PDK-1 with IC50 of 5 μM and 2-fold increase in potency over OSU-02067.	C12=C(C=CC3=C1C=CC(=C3)C4=CC(=NN4C5=CC=C(C=C5)NC(CN)=O)C(F)(F)F)C=CC=C2	23	http://www.selleckchem.com/products/OSU-03012.html	PI3K/Akt/mTOR
S1107	Danusertib (PHA-739358)	c8	L1200-01	474.55	827318-97-8	free base	c-RET,FGFR,Bcr-Abl,Aurora Kinase	Danusertib (PHA-739358) is an Aurora kinase inhibitor for Aurora A/B/C with IC50 of 13 nM/79 nM/61 nM, modestly potent to Abl, TrkA, c-RET and FGFR1, and less potent to Lck, VEGFR2/3, c-Kit, CDK2, etc. Phase 2.	C1(=CC=CC=C1)[C@H](C(N2CC3=C(C2)C(=NN3)NC(=O)C4=CC=C(C=C4)N5CCN(CC5)C)=O)OC	200	http://www.selleckchem.com/products/PHA-739358(Danusertib).html	Cell Cycle
S1109	BI 2536	d8	L1200-01	521.66	755038-02-9	free base	PLK	BI2536 is a potent Plk1 inhibitor with IC50 of 0.83 nM. It shows 4- and 11-fold greater selectivity against Plk2 and Plk3. Phase 2.	C1(=CC=C(C(=C1)OC)NC2=NC=C3C(=N2)N([C@@H](C(N3C)=O)CC)C4CCCC4)C(NC5CCN(CC5)C)=O	40	http://www.selleckchem.com/products/BI-2536.html	Cell Cycle
S1111	Foretinib (GSK1363089)	e8	L1200-01	632.65	849217-64-7	free base	VEGFR,c-Met	Foretinib (GSK1363089) is an ATP-competitive inhibitor of HGFR and VEGFR, mostly for Met and KDR with IC50 of 0.4 nM and 0.9 nM. Less potent against Ron, Flt-1/3/4, Kit, PDGFRα/β and Tie-2, and little activity to FGFR1 and EGFR. Phase 2.	C1(=CC=C(C=C1)F)NC(C2(C(NC3=CC(=C(C=C3)OC4C5=C(N=CC=4)C=C(C(=C5)OC)OCCCN6CCOCC6)F)=O)CC2)=O	200	http://www.selleckchem.com/products/XL880(GSK1363089,EXEL-2880).html	Protein Tyrosine Kinase
S1112	SGX-523	f8	L1200-01	359.41	1022150-57-7	free base	c-Met	SGX-523 is a selective Met inhibitor with IC50 of 4 nM, no activity to BRAFV599E, c-Raf, Abl and p38α. Phase 1.	C1=C2C(=CC(=C1)SC3N4C(=NN=3)C=CC(=N4)C5C=NN(C=5)C)C=CC=N2	10	http://www.selleckchem.com/products/SGX-523.html	Protein Tyrosine Kinase
S1113	GSK690693	g8	L1200-01	425.48	937174-76-0	free base	Akt	GSK690693 is a pan-Akt inhibitor targeting Akt1/2/3 with IC50 of 2 nM/13 nM/9 nM, also sensitive to the AGC kinase family: PKA, PrkX and PKC isozymes. Phase 1.	C12=C(C(=CN=C1C#CC(C)(O)C)OC[C@@H]3CNCCC3)N(C(=N2)C4C(=NON=4)N)CC	91	http://www.selleckchem.com/products/GSK690693.html	PI3K/Akt/mTOR
S1114	JNJ-38877605	h8	L1200-01	377.35	943540-75-8	free base	c-Met	JNJ-38877605 is an ATP-competitive inhibitor of c-Met with IC50 of 4 nM, 600-fold selective for c-Met than 200 other tyrosine and serine-threonine kinases. Phase 1.	N1=CC=CC2=C1C=CC(=C2)C(C3N4C(=NN=3)C=CC(=N4)C5C=NN(C=5)C)(F)F	98	http://www.selleckchem.com/products/JNJ-38877605.html	Protein Tyrosine Kinase
S1116	Palbociclib (PD-0332991) HCl	a9	L1200-01	483.99	827022-32-2	hydrochloride	CDK	PD0332991 is a highly selective inhibitor of CDK4/6 with IC50 of 11 nM/16 nM. It shows no activity against CDK1/2/5, EGFR, FGFR, PDGFR, InsR, etc. Phase 2/3.	N1(=C(N=C2C(=C1)C(=C(C(N2C3CCCC3)=O)C(C)=O)C)NC4=NC=C(C=C4)N5CCNCC5).Cl	10	http://www.selleckchem.com/products/PD-0332991.html	Cell Cycle
S1117	Triciribine	b9	L1200-01	320.3	35943-35-2	free base	Akt	Triciribine is a DNA synthesis inhibitor, also inhibits Akt and HIV-1 with IC50 of 130 nM and 20 nM, respectively; does not inhibit PI3K/PDK1; 5000-fold less active in cells lacking adenosine kinase. Phase 1/2.	[C@H]1([C@@H]([C@H](O[C@@H]1N2C3=C4C(=C2)C(=NN(C4=NC=N3)C)N)CO)O)O	199	http://www.selleckchem.com/products/Triciribine.html	PI3K/Akt/mTOR
S1118	XL147	c9	L1200-01	448.52	956958-53-5	free base	PI3K	XL147 is a selective and reversible class I PI3K inhibitor for PI3Kα/δ/γ with IC50 of 39 nM/36 nM/23 nM, less potent to PI3Kβ. Phase 1/2.	C1=CC=C2C(=C1)N=C(C(=N2)NS(=O)(=O)C3=CC=C(C=C3)C)NC4=CC5C(C=C4)=NSN=5	10	http://www.selleckchem.com/products/XL147.html	PI3K/Akt/mTOR
S1119	Cabozantinib (XL184, BMS-907351)	d9	L1200-01	501.51	849217-68-1	free base	FLT3,Tie-2,c-Kit,c-Met,VEGFR,Axl	Cabozantinib (XL184, BMS-907351) is a potent VEGFR2 inhibitor with IC50 of 0.035 nM and also inhibits c-Met, Ret, Kit, Flt-1/3/4, Tie2, and AXL with IC50 of 1.3 nM, 4 nM, 4.6 nM, 12 nM/11.3 nM/6 nM, 14.3 nM and 7 nM, respectively.	C12=C(C(=CC=N1)OC3=CC=C(C=C3)NC(C4(C(NC5=CC=C(C=C5)F)=O)CC4)=O)C=C(C(=C2)OC)OC	199	http://www.selleckchem.com/products/XL184.html	Protein Tyrosine Kinase
S1120	Everolimus (RAD001)	e9	L1200-01	958.22	159351-69-6	free base	mTOR	Everolimus (RAD001) is an mTOR inhibitor of FKBP12 with IC50 of 1.6-2.4 nM.	C(O)CO[C@H]1[C@@H](C[C@@H](CC1)C[C@@H]([C@H]2OC(=O)[C@@H]3CCCCN3C(=O)C([C@]4([C@@H](CC[C@H](O4)C[C@@H](/C(=C/C=C/C=C/[C@H](C[C@H](C([C@@H]([C@@H](O)/C(=C/[C@H](C(C2)=O)C)C)OC)=O)C)C)C)OC)C)O)=O)C)OC	31	http://www.selleckchem.com/products/Everolimus(RAD001).html	PI3K/Akt/mTOR
S1124	BMS-754807	f9	L1200-01	461.49	1001350-96-4	free base	IGF-1R,Trk receptor,c-Met	BMS-754807 is a potent and reversible inhibitor of IGF-1R/InsR with IC50 of 1.8 nM/1.7 nM, less potent to Met, Aurora A/B, TrkA/B and Ron, and shows little activity to Flt3, Lck, MK2, PKA, PKC etc. Phase 1/2.	C12N(N=C(N=C1NC3C=C(NN=3)C4CC4)N5CCC[C@]5(C)C(=O)NC6=CC=C(N=C6)F)C=CC=2	199	http://www.selleckchem.com/products/BMS-754807.html	Protein Tyrosine Kinase
S1133	Alisertib (MLN8237)	g9	L1200-01	518.92	1028486-01-2	free base	Aurora Kinase	Alisertib (MLN8237) is a selective Aurora A inhibitor with IC50 of 1.2 nM. It has >200-fold higher selectivity for Aurora A than Aurora B. Phase 3.	C1=CC=C(C(=C1OC)C2=NCC3=C(C4=C2C=C(C=C4)Cl)N=C(N=C3)NC5=CC(=C(C=C5)C(O)=O)OC)F	52	http://www.selleckchem.com/products/MLN8237.html	Cell Cycle
S1134	AT9283	h9	L1200-01	381.43	896466-04-9	free base	JAK,Aurora Kinase,Bcr-Abl	AT9283 is a potent JAK2/3 inhibitor with IC50 of 1.2 nM/1.1 nM; also potent to Aurora A/B, Abl(T315I). Phase 1/2.	N(C(=O)NC1C(=NNC=1)C2NC3C(N=2)=CC(=CC=3)CN4CCOCC4)C5CC5	199	http://www.selleckchem.com/products/AT9283.html	JAK/STAT
S1138	Brivanib Alaninate (BMS-582664)	a10	L1200-01	441.46	649735-63-7	alaninate	VEGFR,FGFR	Brivanib alaninate (BMS-582664) is the prodrug of BMS-540215, an ATP-competitive inhibitor against VEGFR2 with IC50 of 25 nM.	C12=C(C(=C(C=C1)OC3=NC=NN4C3=C(C(=C4)OC[C@@H](C)OC([C@@H](N)C)=O)C)F)C=C(N2)C	199	http://www.selleckchem.com/products/Brivanib-alaninate.html	Protein Tyrosine Kinase
S1143	AG-490 (Tyrphostin B42)	b10	L1200-01	294.3	133550-30-8	free base	JAK,EGFR	AG-490 (Tyrphostin B42) is an inhibitor of EGFR with IC50 of 0.1 μM, 135-fold more selective for EGFR versus ErbB2, also inhibits JAK2 with no activity to Lck, Lyn, Btk, Syk and Src.	C1(=C(C=CC(=C1)/C=C(/C(NCC2=CC=CC=C2)=O)C#N)O)O	200	http://www.selleckchem.com/products/AG-490.html	Protein Tyrosine Kinase
S1145	SNS-032 (BMS-387032)	c10	L1200-01	380.53	345627-80-7	free base	CDK	SNS-032 has firstly been described as a selective inhibitor of CDK2 with IC50 of 48 nM and is 10- and 20-fold selective over CDK1/CDK4. It is also found to be sensitive to CDK7/9 with IC50 of 62 nM/4 nM, with little effect on CDK6. Phase 1.	C1(=CN=C(O1)CSC2=CN=C(S2)NC(=O)C3CCNCC3)C(C)(C)C	199	http://www.selleckchem.com/products/SNS-032.html	Cell Cycle
S1147	Barasertib (AZD1152-HQPA)	d10	L1200-01	507.56	722544-51-6	free base	Aurora Kinase	AZD1152-HQPA (Barasertib) is a highly selective Aurora B inhibitor with IC50 of 0.37 nM, ~100 fold more selective for Aurora B over Aurora A.	C1(=CC=C2C(=C1)N=CN=C2NC3NN=C(C=3)CC(NC4=CC=CC(=C4)F)=O)OCCCN(CCO)CC	200	http://www.selleckchem.com/products/AZD1152-HQPA.html	Cell Cycle
S1152	PLX-4720	e10	L1200-01	413.83	918505-84-7	free base	Raf	PLX4720 is a potent and selective inhibitor of B-RafV600E with IC50 of 13 nM, equally potent to c-Raf-1(Y340D and Y341D mutations), 10-fold selectivity for B-RafV600E than wild-type B-Raf.	C1(=CN=C2C(=C1)C(=CN2)C(=O)C3=C(C(=CC=C3F)NS(=O)(=O)CCC)F)Cl	200	http://www.selleckchem.com/products/PLX-4720.html	MAPK
S1153	Roscovitine (Seliciclib,CYC202)	f10	L1200-01	354.45	186692-46-6	free base	CDK	Roscovitine (Seliciclib, CYC202) is a potent and selective CDK inhibitor for Cdc2, CDK2 and CDK5 with IC50 of 0.65 μM, 0.7 μM and 0.16 μM. It shows little effect on CDK4/6. Phase 2.	N1=C2C(=C(N=C1N[C@@H](CO)CC)NCC3=CC=CC=C3)N=CN2C(C)C	200	http://www.selleckchem.com/products/Roscovitine.html	Cell Cycle
S1154	SNS-314 Mesylate	g10	L1200-01	527.04	1146618-41-8	mesylate	Aurora Kinase	SNS-314 Mesylate is a potent and selective inhibitor of Aurora A, Aurora B and Aurora C with IC50 of 9 nM, 31 nM, and 3 nM, respectively. It is less potent to Trk A/B, Flt4, Fms, Axl, c-Raf and DDR2. Phase 1.	C12(=C(N=CN=C1NCCC3SC(=NC=3)NC(NC4=CC(=CC=C4)Cl)=O)C=CS2).CS(=O)(=O)O	199	http://www.selleckchem.com/products/SNS-314.html	Cell Cycle
S1164	Lenvatinib (E7080)	h10	L1200-01	426.85	417716-92-8	free base	VEGFR	E7080 (Lenvatinib) is a multi-target inhibitor, mostly for VEGFR2(KDR)/VEGFR3(Flt-4) with IC50 of 4 nM/5.2 nM, less potent against VEGFR1/Flt-1, ~10-fold more selective for VEGFR2/3 against FGFR1, PDGFRα/β. Phase 3.	C1(=C(C=C2C(=C1)C(=CC=N2)OC3=CC(=C(C=C3)NC(=O)NC4CC4)Cl)OC)C(N)=O	93	http://www.selleckchem.com/products/E7080.html	Protein Tyrosine Kinase
S1167	CP-724714	a11	L1200-01	469.53	537705-08-1	free base	EGFR,HER2	CP-724,714 is a potent, selective inhibitor of HER2/ErbB2 with IC50 of 10 nM, >640-fold selectivity against EGFR, InsR, IRG-1R, PDGFR, VEGFR2, Abl, Src, c-Met etc. Phase 2.	C1(=CC=C2C(=C1)C(=NC=N2)NC3=CC=C(C(=C3)C)OC4=CC=C(N=C4)C)/C=C/CNC(COC)=O	200	http://www.selleckchem.com/products/CP-724714.html	Protein Tyrosine Kinase
S1169	TGX-221	b11	L1200-01	364.44	663619-89-4	free base	PI3K	TGX-221 is a p110β-specific inhibitor with IC50 of 5 nM, 1000-fold more selective for p110β than p110α.	C1=C(C=C(C2N1C(C=C(N=2)N3CCOCC3)=O)C(C)NC4=CC=CC=C4)C	32	http://www.selleckchem.com/products/TGX-221.html	PI3K/Akt/mTOR
S1170	WZ3146	c11	L1200-01	464.95	1214265-56-1	free base	EGFR	WZ3146 is a mutant-selective irreversible inhibitor of EGFR(L858R) and EGFR(E746_A750) with IC50 of 2 nM and 2 nM; does not inhibit ERBB2 phosphorylation (T798I).	C1(=CC=C(C=C1)NC2=NC=C(C(=N2)OC3=CC(=CC=C3)NC(C=C)=O)Cl)N4CCN(CC4)C	200	http://www.selleckchem.com/products/WZ3146.html	Protein Tyrosine Kinase
S1171	CYC116	d11	L1200-01	368.46	693228-63-6	free base	Aurora Kinase,VEGFR	CYC116 is a potent inhibitor of Aurora A/B with Ki of 8.0 nM/9.2 nM, is less potent to VEGFR2 (Ki of 44 nM), with 50-fold greater potency than CDKs, not active against PKA, Akt/PKB, PKC, no effect on GSK-3α/β, CK2, Plk1 and SAPK2A. Phase 1.	C1(=NC=CC(=N1)C2SC(=NC=2C)N)NC3=CC=C(C=C3)N4CCOCC4	65	http://www.selleckchem.com/products/CYC116.html	Cell Cycle
S1173	WZ4002	e11	L1200-01	494.18	1213269-23-8	free base	EGFR	WZ4002 is a novel, mutant-selective EGFR inhibitor for EGFR(L858R)/(T790M) with IC50 of 2 nM/8 nM; does not inhibit ERBB2 phosphorylation (T798I).	C1(=CC(=C(C=C1)NC2=NC=C(C(=N2)OC3=CC(=CC=C3)NC(C=C)=O)Cl)OC)N4CCN(CC4)C	26	http://www.selleckchem.com/products/WZ4002.html	Protein Tyrosine Kinase
S1177	PD98059	f11	L1200-01	267.28	167869-21-8	free base	MEK	PD98059 is a non-ATP competitive MEK inhibitor with IC50 of 2 μM, specifically inhibits MEK-1-mediated activation of MAPK; does not directly inhibit ERK1 or ERK2.	C1=CC=C2C(=C1)C(C=C(O2)C3=CC=CC(=C3N)OC)=O	71	http://www.selleckchem.com/products/PD-98059.html	MAPK
S1178	Regorafenib (BAY 73-4506)	g11	L1200-01	482.82	755037-03-7	free base	c-RET,VEGFR	Regorafenib (BAY 73-4506) is a multi-target inhibitor for VEGFR1, VEGFR2, VEGFR3, PDGFRβ, Kit, RET and Raf-1 with IC50 of 13 nM/4.2 nM/46 nM, 22 nM, 7 nM, 1.5 nM and 2.5 nM, respectively.	C1=NC(=CC(=C1)OC2=CC(=C(C=C2)NC(NC3=CC=C(C(=C3)C(F)(F)F)Cl)=O)F)C(=O)NC	200	http://www.selleckchem.com/products/BAY-73-4506.html	Protein Tyrosine Kinase
S1179	WZ8040	h11	L1200-01	481.01	1214265-57-2	free base	EGFR	WZ8040 is a novel mutant-selective irreversible EGFRT790M inhibitor, does not inhibit ERBB2 phosphorylation (T798I).	C1(=CC=C(C=C1)NC2=NC=C(C(=N2)SC3=CC(=CC=C3)NC(C=C)=O)Cl)N4CCN(CC4)C	199	http://www.selleckchem.com/products/WZ8040.html	Protein Tyrosine Kinase
S1181	ENMD-2076	a1	L1200-02	375.47	934353-76-1	tartaric acid	Aurora Kinase,FLT3,VEGFR	ENMD-2076 has selective activity against Aurora A and Flt3 with IC50 of 14 nM and 1.86 nM, 25-fold selective for Aurora A than over Aurora B and less potent to VEGFR2/KDR and VEGFR3, FGFR1 and FGFR2 and PDGFRα. Phase 2.	C1(N=C(C=C(N=1)N2CCN(CC2)C)NC3=NNC(=C3)C)/C=C/C4C=CC=CC=4	279	http://www.selleckchem.com/products/ENMD-2076.html	Angiogenesis
S1194	CUDC-101	b1	L1200-02	434.49	1012054-59-9	free base	HDAC,HER2,EGFR	CUDC-101 is a potent multi-targeted inhibitor against HDAC, EGFR and HER2 with IC50 of 4.4 nM, 2.4 nM, and 15.7 nM, and inhibits class I/II HDACs, but not class III, Sir-type HDACs. Phase 1.	C12=C(N=CN=C1NC3=CC(=CC=C3)C#C)C=C(C(=C2)OCCCCCCC(NO)=O)OC	46	http://www.selleckchem.com/products/CUDC-101.html	Epigenetics
S1205	PIK-75	c1	L1200-02	488.74	372196-77-5	hydrochloride	PI3K,DNA-PK	PIK-75 is a p110α inhibitor with IC50 of 5.8 nM (200-fold more potently than p110β), isoform-specific mutants at Ser773, and also potently inhibits DNA-PK with IC50 of 2 nM.	C1(C(=CN2C(C=1)=NC=C2/C=N/N(S(C3=C(C=CC(=C3)[N+](=O)[O-])C)(=O)=O)C)Br).Cl	10	http://www.selleckchem.com/products/PIK-75-Hydrochloride.html	PI3K/Akt/mTOR
S1207	Tivozanib (AV-951)	d1	L1200-02	454.86	475108-18-0	free base	VEGFR,PDGFR,c-Kit	Tivozanib (AV-951) is a potent and selective VEGFR inhibitor for VEGFR1/2/3 with IC50 of 30 nM/6.5 nM/15 nM, and also inhibits PDGFR and c-Kit, low activity observed against FGFR-1, Flt3, c-Met EGFR and IGF-1R. Phase 3.	C1(=CC=C(C(=C1)Cl)NC(=O)NC2C=C(ON=2)C)OC3=CC=NC4=C3C=C(C(=C4)OC)OC	43	http://www.selleckchem.com/products/AV-951.html	Protein Tyrosine Kinase
S1219	YM201636	e1	L1200-02	467.48	371942-69-7	free base	PI3K	YM201636 is a selective PIKfyve inhibitor with IC50 of 33 nM, less potent to p110α and insensitive to Fabl (yeast orthologue).	C1C(=CC=C(N=1)N)C(=O)NC2C=C(C=CC=2)C3N=C4C(=C(N=3)N5CCOCC5)OC6C(=CC=CN=6)4	74	http://www.selleckchem.com/products/ym201636.html	PI3K/Akt/mTOR
S1220	OSI-930	f1	L1200-02	443.44	728033-96-3	free base	c-Kit,CSF-1R,VEGFR	OSI-930 is a potent inhibitor of Kit, KDR and CSF-1R with IC50 of 80 nM, 9 nM and 15 nM, respectively; also potent to Flt-1, c-Raf and Lck and low activity against PDGFRα/β, Flt-3 and Abl. Phase 1.	C1=CC=C2C(=C1)C(=CC=N2)CNC3=C(SC=C3)C(NC4=CC=C(C=C4)OC(F)(F)F)=O	200	http://www.selleckchem.com/products/OSI-930.html	Protein Tyrosine Kinase
S1226	KU-0063794	g1	L1200-02	465.54	938440-64-3	free base	mTOR	KU-0063794 is a potent and highly specific dual-mTOR inhibitor of mTORC1 and mTORC2 with IC50 of ~10 nM; no effect on PI3Ks.	N1=C(N=C2C(=C1N3CCOCC3)C=CC(=N2)C4=CC(=C(C=C4)OC)CO)N5C[C@H](O[C@H](C5)C)C	34	http://www.selleckchem.com/products/KU-0063794.html	PI3K/Akt/mTOR
S1234	AG-1024	h1	L1200-02	305.17	65678-07-1	free base	IGF-1R	AG-1024 (Tyrphostin) inhibits IGF-1R autophosphorylation with IC50 of 7 μM, is less potent to IR with IC50 of 57 μM and specifically distinguishes between InsR and IGF-1R (as compared to other tyrphostins).	C(C(C#N)=CC1C=C(C(=C(C=1)C(C)(C)C)O)Br)#N	199	http://www.selleckchem.com/products/ag-1024-tyrphostin.html	Protein Tyrosine Kinase
S1244	Amuvatinib (MP-470)	a2	L1200-02	447.51	850879-09-3	free base	FLT3,c-RET,PDGFR,c-Kit	Amuvatinib (MP-470) is a potent and multi-targeted inhibitor of c-Kit, PDGFRα and Flt3 with IC50 of 10 nM, 40 nM and 81 nM, respectively. Phase 2.	C1=CC=C2C(=C1)C3=C(O2)C(=NC=N3)N4CCN(CC4)C(=S)NCC5=CC=C6C(=C5)OCO6	71	http://www.selleckchem.com/products/MP-470.html	Protein Tyrosine Kinase
S1249	JNJ-7706621	b2	L1200-02	394.36	443797-96-4	free base	CDK,Aurora Kinase	JNJ-7706621 is pan-CDK inhibitor with the highest potency on CDK1/2 with IC50 of 9 nM/4 nM and showing >6-fold selectivity for CDK1/2 than CDK3/4/6. It also potently inhibits Aurora A/B and has no activity on Plk1 and Wee1.	C1(=CC=C(C=C1)NC2N=C(N(N=2)C(C3=C(C=CC=C3F)F)=O)N)S(N)(=O)=O	200	http://www.selleckchem.com/products/JNJ-7706621.html	Cell Cycle
S1264	PD173074	c2	L1200-02	523.67	219580-11-7	free base	VEGFR,FGFR	PD173074 is a potent FGFR1 inhibitor with IC50 of ~25 nM and also inhibits VEGFR2 with IC50 of 100-200 nM, ~1000-fold selective for FGFR1 than PDGFR and c-Src.	N1=C(N=C2C(=C1)C=C(C(=N2)NC(NC(C)(C)C)=O)C3=CC(=CC(=C3)OC)OC)NCCCCN(CC)CC	190	http://www.selleckchem.com/products/PD-173074.html	Angiogenesis
S1266	WYE-354	d2	L1200-02	495.53	1062169-56-5	free base	mTOR	WYE-354 is a potent, specific and ATP-competitive inhibitor of mTOR with IC50 of 5 nM, blocks mTORC1/P-S6K(T389) and mTORC2/P-AKT(S473) not P-AKT(T308), selective for mTOR than PI3Kα (>100-fold) and PI3Kγ (>500-fold).	C1=C(C=CC(=C1)C2=NC3=C(C(=N2)N4CCOCC4)C=NN3C5CCN(CC5)C(=O)OC)NC(OC)=O	199	http://www.selleckchem.com/products/WYE-354.html	PI3K/Akt/mTOR
S1267	Vemurafenib (PLX4032, RG7204)	e2	L1200-02	489.92	918504-65-1	free base	Raf	Vemurafenib (PLX4032, RG7204) is a novel and potent inhibitor of B-RafV600E with IC50 of 31 nM.	C1(=CN=C2C(=C1)C(=CN2)C(=O)C3=C(C(=CC=C3F)NS(=O)(=O)CCC)F)C4=CC=C(C=C4)Cl	200	http://www.selleckchem.com/products/PLX-4032.html	MAPK
S1274	BX-795	f2	L1200-02	591.47	702675-74-9	free base	IκB/IKK,PDK-1	BX795 is a potent and specific PDK1 inhibitor with IC50 of 6 nM, 140- and 1600-fold more selective for PDK1 than PKA and PKC, respectively. Meanwhile, in comparison to GSK3β more than 100-fold selectivity observed for PDK1.	N1(CCCC1)C(=O)NC2C=C(C=CC=2)NC3N=C(C(=CN=3)I)NCCCNC(C4=CC=CS4)=O	169	http://www.selleckchem.com/products/bx-795.html	PI3K/Akt/mTOR
S1275	BX-912	g2	L1200-02	471.35	702674-56-4	free base	PDK-1	BX912 is a potent and specific PDK1 inhibitor with IC50 of 12 nM, 9- and 105- fold greater selectivity for PDK1 than PKA and PKC, respectively. In comparison to GSK3β, selectivity for PDK1 is 600-fold.	N1(CCCC1)C(=O)NC2C=C(C=CC=2)NC3N=C(C(=CN=3)Br)NCCC4=CN=CN4	199	http://www.selleckchem.com/products/bx-912.html	PI3K/Akt/mTOR
S1342	Genistein	h2	L1200-02	270.24	446-72-0	free base	Topoisomerase,EGFR	Genistein, a phytoestrogen found in soy products, is a highly specific inhibitor of protein tyrosine kinase (PTK) which blocks the mitogenic effect mediated by EGF on NIH-3T3 cells with IC50 of 12μM or by insulin with IC50 of 19 μM.	C1(=CC2=C(C(=C1)O)C(C(=CO2)C3=CC=C(C=C3)O)=O)O	199	http://www.selleckchem.com/products/Genistein.html	Protein Tyrosine Kinase
S1352	TG100-115	a3	L1200-02	346.34	677297-51-7	free base	PI3K	TG100115 is a PI3Kγ/δ inhibitor with IC50 of 83 nM/235 nM, with little effect on PI3Kα/β. Phase 1/2.	C1(=C(N=C2C(=N1)C(=NC(=N2)N)N)C3=CC=CC(=C3)O)C4=CC(=CC=C4)O	25	http://www.selleckchem.com/products/TG100-115.html	PI3K/Akt/mTOR
S1360	GSK1059615	b3	L1200-02	333.36	958852-01-2	free base	PI3K,mTOR	GSK1059615 is a dual inhibitor of PI3Kα/β/δ/γ (reversible) and mTOR with IC50 of 0.4 nM/0.6 nM/2 nM/5 nM and 12 nM, respectively. Phase 1.	C1(=CC=C2C(=C1)C(=CC=N2)C3=CC=NC=C3)/C=C4/C(NC(S4)=O)=O	10	http://www.selleckchem.com/products/GSK1059615.html	PI3K/Akt/mTOR
S1361	MGCD-265	c3	L1200-02	517.6	875337-44-3	free base	Tie-2,VEGFR,c-Met	MGCD-265 is a potent, multi-target and ATP-competitive inhibitor of c-Met and VEGFR1/2/3 with IC50 of 1 nM, 3 nM/3 nM/4 nM, respectively; also inhibits Ron and Tie2. Phase 1/2.	C1(=CC=CC=C1)CC(NC(NC2=CC=C(C(=C2)F)OC3=C4C(=NC=C3)C=C(S4)C5N=CN(C=5)C)=S)=O	200	http://www.selleckchem.com/products/MGCD-265.html	Protein Tyrosine Kinase
S1362	Rigosertib (ON-01910)	d3	L1200-02	473.47	1225497-78-8	sodium	PLK	Rigosertib (ON-01910) is a non-ATP-competitive inhibitor of PLK1 with IC50 of 9 nM. It shows 30-fold greater selectivity against Plk2 and no activity to Plk3. Phase 3.	C1(=C(C=C(C=C1OC)OC)OC)/C=C/S(CC2=CC=C(C(=C2)NCC([O-])=O)OC)(=O)=O.[Na+]	200	http://www.selleckchem.com/products/ON-01910.html	Cell Cycle
S1363	Ki8751	e3	L1200-02	469.41	228559-41-9	free base	PDGFR,c-Kit,VEGFR	Ki8751 is a potent and selective inhibitor of VEGFR2 with IC50 of 0.9 nM, >40-fold selective for VEGFR2 than c-Kit, PDGFRα and FGFR-2, little activity to EGFR, HGFR and InsR.	C1=CN=C2C(=C1OC3=CC=C(C(=C3)F)NC(NC4=CC=C(C=C4F)F)=O)C=C(C(=C2)OC)OC	100	http://www.selleckchem.com/products/Ki8751.html	Protein Tyrosine Kinase
S1378	Ruxolitinib (INCB018424)	f3	L1200-02	306.37	941678-49-5	free base	JAK	INCB018424 is the first potent, selective, JAK1/2 inhibitor to enter the clinic with IC50 of 3.3 nM/2.8 nM, >130-fold selectivity for JAK1/2 versus JAK3. Phase 3.	N1=CN=C2C(=C1C3=CN(N=C3)[C@@H](CC#N)C4CCCC4)C=CN2	199	http://www.selleckchem.com/products/INCB18424.html	JAK/STAT
S1392	Pelitinib (EKB-569)	g3	L1200-02	467.92	257933-82-7	free base	EGFR	Pelitinib (EKB-569) is a potent irreversible EGFR inhibitor with IC50 of 38.5 nM. Phase2.	C1(=C(C=C2C(=C1)N=CC(=C2NC3=CC(=C(C=C3)F)Cl)C#N)NC(/C=C/CN(C)C)=O)OCC	27	http://www.selleckchem.com/products/Pelitinib.html	Protein Tyrosine Kinase
S1451	Aurora A Inhibitor I	h3	L1200-02	588.07	1158838-45-9	free base	Aurora Kinase	Aurora A Inhibitor I is a novel, potent, and selective inhibitor of Aurora A with IC50 of 3.4 nM. It is 1000-fold more selective for Aurora A than Aurora B.	N1=CC(=C(N=C1NC2=CC=C(C=C2)CC(N3CCN(CC3)CC)=O)NC4=CC=C(C=C4)C(NC5=CC=CC=C5Cl)=O)F	200	http://www.selleckchem.com/products/Aurora-A-Inhibitor-I.html	Cell Cycle
S1454	PHA-680632	a4	L1200-02	501.62	398493-79-3	free base	Aurora Kinase	PHA-680632 is potent inhibitor of Aurora A, Aurora B and Aurora C with IC50 of 27 nM, 135 nM and 120 nM, respectively. It has 10- to 200-fold higher IC50 for FGFR1, FLT3, LCK, PLK1, STLK2, and VEGFR2/3.	C1(=CC=C(C=C1)C(=O)NC2C3=C(NN=2)CN(C3)C(=O)NC4=C(C=CC=C4CC)CC)N5CCN(CC5)C	199	http://www.selleckchem.com/products/PHA-680632.html	Cell Cycle
S1458	VX-745	b4	L1200-02	436.26	209410-46-8	free base	p38 MAPK	VX-745 is a potent and selective inhibitor of p38α with IC50 of 10 nM, 22-fold greater selectivity versus p38β and no inhibition to p38γ.	C1=C(C=CC(=C1F)SC2C=CC3N(N=2)C=NC(C=3C4=C(C=CC=C4Cl)Cl)=O)F	34	http://www.selleckchem.com/products/VX-745.html	MAPK
S1459	Thiazovivin	c4	L1200-02	311.36	1226056-71-8	free base	ROCK	Thiazovivin (Tzv) is a novel ROCK inhibitor with IC50 of 0.5 μM, promotes hESC survival after single-cell dissociation.	C1(SC=C(N=1)C(NCC2=CC=CC=C2)=O)NC3=CC=NC=N3	48	http://www.selleckchem.com/products/Thiazovivin.html	Cell Cycle
S1460	SP600125	d4	L1200-02	220.23	129-56-6	free base	JNK	SP600125 is a broad-spectrum JNK inhibitor for JNK1, JNK2 and JNK3 with IC50 of 40 nM, 40 nM and 90 nM, respectively; 10-fold greater selectivity against MKK4, 25-fold greater selectivity against MKK3, MKK6, PKB, and PKCα, and 100-fold selectivity against ERK2, p38, Chk1, EGFR etc.	C1C=CC2=C(C=1)C(C3=C4C2=NNC4=CC=C3)=O	199	http://www.selleckchem.com/products/SP600125.html	MAPK
S1462	AZD6482	e4	L1200-02	408.45	1173900-33-8	free base	PI3K	AZD6482 is a PI3Kβ inhibitor with IC50 of 10 nM, 8-, 87- and 109-fold more selective to PI3Kβ than PI3Kδ, PI3Kα and PI3Kγ. Phase 1.	C(C1C(=CC=CC=1)N[C@H](C)C2=CC(=CN3C(C=C(N=C32)N4CCOCC4)=O)C)(=O)O	200	http://www.selleckchem.com/products/azd6482.html	PI3K/Akt/mTOR
S1470	TSU-68 (SU6668, Orantinib)	f4	L1200-02	310.35	252916-29-3	free base	VEGFR,PDGFR,FGFR	SU6668 has greatest potency against PDGFR autophosphorylation with Ki of 8 nM, but also strongly inhibits Flk-1 and FGFR1 trans-phosphorylation, little activity against IGF-1R, Met, Src, Lck, Zap70, Abl and CDK2; does not inhibit EGFR. Phase 3.	C1=CC=C2C(=C1)/C(C(N2)=O)=C/C3NC(=C(C=3C)CCC(O)=O)C	199	http://www.selleckchem.com/products/TSU-68(SU6668).html	Protein Tyrosine Kinase
S1474	GSK429286A	g4	L1200-02	432.37	864082-47-3	free base	ROCK	GSK429286A is a selective inhibitor of ROCK1 and ROCK2 with IC50 of 14 nM and 63 nM, respectively.	C1(CC(C(=C(N1)C)C(NC2=C(C=C3C(=C2)C=NN3)F)=O)C4=CC=C(C=C4)C(F)(F)F)=O	201	http://www.selleckchem.com/products/GSK429286A.html	Cell Cycle
S1475	Pimasertib (AS-703026)	h4	L1200-02	431.2	1236699-92-5	free base	MEK	AS-703026 is a highly selective, potent, ATP non-competitive allosteric inhibitor of MEK1/2 with IC50 of 5 nM-2 μM in MM cell lines. Phase 1/2.	C1=C(C=CC(=C1F)NC2=CN=CC=C2C(NC[C@@H](CO)O)=O)I	199	http://www.selleckchem.com/products/AS703026.html	MAPK
S1485	HMN-214	a5	L1200-02	424.47	173529-46-9	free base	PLK	HMN-214 is a prodrug of HMN-176, which alters the cellular spatial orientation of Plk1.	C1=CC=CC(=C1N(S(C2=CC=C(C=C2)OC)(=O)=O)C(C)=O)/C=C/C3=CC=[N+](C=C3)[O-]	28	http://www.selleckchem.com/products/HMN-214.html	Cell Cycle
S1486	AEE788 (NVP-AEE788)	b5	L1200-02	440.58	497839-62-0	free base	HER2,VEGFR,EGFR	AEE788 is a potent inhibitor of EGFR and HER2/ErbB2 with IC50 of 2 nM and 6 nM, less potent to VEGFR2/KDR, c-Abl, c-Src, and Flt-1, does not inhibit Ins-R, IGF-1R, PKCα and CDK1. Phase 1/2.	C1=NC(=C2C(=N1)NC(=C2)C3=CC=C(C=C3)CN4CCN(CC4)CC)N[C@@H](C5=CC=CC=C5)C	199	http://www.selleckchem.com/products/AEE788.html	Protein Tyrosine Kinase
S1487	PHA-793887	c5	L1200-02	361.48	718630-59-2	free base	CDK	PHA-793887 is a novel and potent inhibitor of CDK2, CDK5 and CDK7 with IC50 of 8 nM, 5 nM and 10 nM. It is greater than 6-fold more selective for CDK2, 5, and 7 than CDK1, 4, and 9. Phase 1.	N1N=C(C2=C1C(N(C2)C(C3CCN(CC3)C)=O)(C)C)NC(CC(C)C)=O	199	http://www.selleckchem.com/products/PHA-793887.html	Cell Cycle
S1489	PIK-93	d5	L1200-02	389.88	593960-11-3	free base	PI3K	PIK-93 is the first potent, synthetic PI4K (PI4KIIIβ) inhibitor with IC50 of 19 nM; shown to inhibit PI3Kα with IC50 of 39 nM.	C1(=C(C=C(C=C1)C2SC(=NC=2C)NC(C)=O)S(=O)(=O)NCCO)Cl	200	http://www.selleckchem.com/products/PIK-93.html	PI3K/Akt/mTOR
S1490	Ponatinib (AP24534)	e5	L1200-02	532.56	943319-70-8	free base	PDGFR,FGFR,VEGFR,Bcr-Abl	Ponatinib (AP24534) is a novel, potent multi-target inhibitor of Abl, PDGFRα, VEGFR2, FGFR1 and Src with IC50 of 0.37 nM, 1.1 nM, 1.5 nM, 2.2 nM and 5.4 nM, respectively.	C1C=NN2C(C=1)=NC=C2C#CC3=C(C=CC(=C3)C(=O)NC4=CC(=C(C=C4)CN5CCN(CC5)C)C(F)(F)F)C	56	http://www.selleckchem.com/products/AP24534.html	Angiogenesis
S1494	LY2228820	f5	L1200-02	612.74	862507-23-1	mesylate	p38 MAPK	LY2228820 is a novel and potent inhibitor of p38 MAPK with IC50 of 7 nM, does not alter p38 MAPK activation. Phase 1/2.	CC(C1=NC(=C(N1)C2=NC3=C(C=C2)N=C(N3CC(C)(C)C)N)C4=CC=C(C=C4)F)(C)C.CS(=O)(=O)O.CS(=O)(=O)O	57	http://www.selleckchem.com/products/LY2228820.html	MAPK
S1519	CCT129202	g5	L1200-02	497.02	942947-93-5	free base	Aurora Kinase	CCT129202 is an ATP-competitive pan-Aurora inhibitor for Aurora A, Aurora B and Aurora C with IC50 of 0.042 μM, 0.198 μM and 0.227 μM, respectively. It is less potent to FGFR3, GSK3β, PDGFRβ, etc.	C1(=CN=C2C(=C1N3CCN(CC3)CC(NC4SC=CN=4)=O)N=C(N2)C5=CC=C(C=C5)N(C)C)Cl	10	http://www.selleckchem.com/products/CCT129202.html	Cell Cycle
S1523	SAR245409 (XL765)	h5	L1200-02	599.66	1349796-36-6	free base	PI3K,mTOR	SAR245409 (XL765) is a dual inhibitor of mTOR/PI3K, mostly for p110γ with IC50 of 9 nM; also inhibits DNA-PK and mTOR. Phase 1/2.	C12=CC=CC=C1N=C(C(=N2)NC3=CC(=CC(=C3)OC)OC)NS(C4=CC=C(C=C4)NC(=O)C5=CC=C(C(=C5)OC)C)(=O)=O	20	http://www.selleckchem.com/products/XL765(SAR245409).html#	PI3K/Akt/mTOR
S1524	AT7519	a6	L1200-02	382.24	844442-38-2	free base	CDK	AT7519 is a multi-CDK inhibitor for CDK1, 2, 4, 6 and 9 with IC50 of 10-210 nM. It is less potent to CDK3 and little active to CDK7. Phase 1.	C1=C(C(=C(C=C1)Cl)C(NC2=CNN=C2C(=O)NC3CCNCC3)=O)Cl	26	http://www.selleckchem.com/products/AT7519.html	Cell Cycle
S1526	Quizartinib (AC220)	b6	L1200-02	560.67	950769-58-1	free base	FLT3	Quizartinib (AC220) is a second-generation FLT3 inhibitor for Flt3(ITD/WT) with IC50 of 1.1 nM/4.2 nM, 10-fold more selective for Flt3 than KIT, PDGFRα, PDGFRβ, RET, and CSF-1R. Phase 1/2.	C1=C(C=CC(=C1)C2N=C3N(C=2)C4C(S3)=CC(=CC=4)OCCN5CCOCC5)NC(NC6C=C(ON=6)C(C)(C)C)=O	59	http://www.selleckchem.com/products/AC-220.html	Angiogenesis
S1529	Hesperadin	c6	L1200-02	516.65	422513-13-1	free base	Aurora Kinase	Hesperadin potently inhibits Aurora B with IC50 of 250 nM. It markedly reduces the activity of AMPK, Lck, MKK1, MAPKAP-K1, CHK1 and PHK while it does not inhibit MKK1 activity in vivo.	C1(=CC=C2C(=C1)/C(C(N2)=O)=C(\C3=CC=CC=C3)NC4=CC=C(C=C4)CN5CCCCC5)NS(CC)(=O)=O	199	http://www.selleckchem.com/products/Hesperadin.html	Cell Cycle
S1530	BIX 02188	d6	L1200-02	412.48	1094614-84-2	free base	MEK	BIX02188 is a selective inhibitor of MEK5 with IC50 of 4.3 nM, also inhibits ERK5 catalytic activity with IC50 of 810 nM, and does not inhibit closely related kinases MEK1, MEK2, ERK2, and JNK2.	C1=C(C=C2C(=C1)/C(C(N2)=O)=C(/NC3=CC(=CC=C3)CN(C)C)C4=CC=CC=C4)C(NC)=O	104	http://www.selleckchem.com/products/BIX-02188.html	MAPK
S1531	BIX 02189	e6	L1200-02	440.54	1094614-85-3	free base	MEK	BIX02189 is a selective inhibitor of MEK5 with IC50 of 1.5 nM, also inhibits ERK5 catalytic activity with IC50 of 810 nM, and does not inhibit closely related kinases MEK1, MEK2, ERK2, and JNK2.	C1=C(C=C2C(=C1)/C(C(N2)=O)=C(/NC3=CC(=CC=C3)CN(C)C)C4=CC=CC=C4)C(N(C)C)=O	199	http://www.selleckchem.com/products/BIX-02189.html	MAPK
S1532	AZD7762	f6	L1200-02	362.42	860352-01-8	free base	Chk	AZD7762 is a potent and selective inhibitor of Chk1 with IC50 of 5 nM. It is equally potent against Chk2 and less potent against CAM, Yes, Fyn, Lyn, Hck and Lck. Phase 1.	C1(=CC=CC(=C1)C2SC(=C(C=2)NC(N)=O)C(N[C@@H]3CNCCC3)=O)F	137	http://www.selleckchem.com/products/AZD7762.html	Cell Cycle
S1533	R406 (free base)	g6	L1200-02	470.45	841290-80-0	free base	Syk	R406 (free base) is a potent Syk inhibitor with IC50 of 41 nM, strongly inhibits Syk but not Lyn, 5-fold less potent to Flt3. Phase 2.	C1(=C(C=C(C=C1OC)NC2=NC(=C(C=N2)F)NC3=NC4=C(C=C3)OC(C(N4)=O)(C)C)OC)OC	44	http://www.selleckchem.com/products/R406(free-base).html	Angiogenesis
S1536	CP-673451	h6	L1200-02	417.5	343787-29-1	free base	PDGFR	CP 673451 is a selective inhibitor of PDGFRα/β with IC50 of 10 nM/1 nM, exhibits >450-fold selectivity over other angiogenic receptors, has antiangiogenic and antitumor activity.	C1=CC(=C2C(=C1)C=CC(=N2)N3C4=CC=C(C=C4N=C3)OCCOC)N5CCC(CC5)N	100	http://www.selleckchem.com/products/CP-673451.html	Protein Tyrosine Kinase
S1555	AZD8055	a7	L1200-02	465.54	1009298-09-2	free base	mTOR	AZD8055 is a novel ATP-competitive mTOR inhibitor with IC50 of 0.8 nM with excellent selectivity (∼1,000-fold) against PI3K isoforms and ATM/DNA-PK. Phase 1.	C1(=C(C=CC(=C1)C2=NC3=C(C=C2)C(=NC(=N3)N4[C@H](COCC4)C)N5[C@H](COCC5)C)OC)CO	199	http://www.selleckchem.com/products/AZD8055.html	PI3K/Akt/mTOR
S1556	PHT-427	b7	L1200-02	409.61	1191951-57-1	free base	PDK-1,Akt	PHT-427 is a dual Akt and PDPK1 inhibitor (high affinity binding for the PH domains of Akt and PDPK1) with Ki of 2.7 μM and 5.2 μM, respectively.	C1=C(C=CC(=C1)S(=O)(NC2=NN=CS2)=O)CCCCCCCCCCCC	200	http://www.selleckchem.com/products/PHT-427.html	PI3K/Akt/mTOR
S1557	KRN 633	c7	L1200-02	416.86	286370-15-8	free base	PDGFR,VEGFR	KRN 633 is an ATP-competitive inhibitor of VEGFR1/2/3 with IC50 of 170 nM/160 nM/125 nM, weakly inhibits PDGFR-α/β and c-Kit, does not block the phosphorylation of FGFR-1, EGFR or c-Met in cell.	C1(=C(C=C2C(=C1)C(=NC=N2)OC3=CC=C(C(=C3)Cl)NC(=O)NCCC)OC)OC	21	http://www.selleckchem.com/products/KRN-633.html	Protein Tyrosine Kinase
S1558	AT7867	d7	L1200-02	337.85	857531-00-1	free base	S6 Kinase,Akt	AT7867 is a potent ATP-competitive inhibitor of Akt1/2/3 and p70S6K/PKA with IC50 of 32 nM/17 nM/47 nM and 85 nM/20 nM, respectively; little activity outside the AGC kinase family.	C1(=CC=C(C=C1)C2(C3=CC=C(C=C3)C4=CNN=C4)CCNCC2)Cl	201	http://www.selleckchem.com/products/AT7867.html	PI3K/Akt/mTOR
S1561	BMS-777607	e7	L1200-02	512.89	1025720-94-8	free base	Axl,c-Met	BMS-777607 is a Met-related inhibitor for c-Met, Axl, Ron and Tyro3 with IC50 of 3.9 nM, 1.1 nM, 1.8 nM and 4.3 nM, 40-fold more selective for Met-related targets versus Lck, VEGFR-2, and TrkA/B, and more than 500-fold greater selectivity versus all other receptor and non receptor kinases. Phase 1/2.	C1(=C(N=CC=C1OC2=CC=C(C=C2F)NC(=O)C3C(N(C=CC=3OCC)C4=CC=C(C=C4)F)=O)N)Cl	91	http://www.selleckchem.com/products/BMS-777607.html	Protein Tyrosine Kinase
S1568	PD318088	f7	L1200-02	561.09	391210-00-7	free base	MEK	PD318088 is a non-ATP competitive allosteric MEK1/2 inhibitor, binds simultaneously with ATP in a region of the MEK1 active site that is adjacent to the ATP-binding site.	C1=C(C(=C(C(=C1C(NOCC(CO)O)=O)NC2=CC=C(C=C2F)I)F)F)Br	199	http://www.selleckchem.com/products/PD318088.html	MAPK
S1570	KU-60019	g7	L1200-02	547.67	925701-49-1	free base	ATM/ATR	KU-60019 is an improved analogue of KU-55933, with IC50 of 6.3 nM for ATM, 270- and 1600-fold more selective for ATM than DNA-PK and ATR,and is a highly effective radiosensitizer.	C1=C(C=CC2=C1CC3=C(S2)C(=CC=C3)C4=CC(C=C(O4)N5CCOCC5)=O)NC(CN6C[C@@H](O[C@@H](C6)C)C)=O	73	http://www.selleckchem.com/products/KU-60019.html	DNA Damage
S1572	BS-181 HCl	h7	L1200-02	416.99	1397219-81-6	hydrochloride	CDK	BS-181 is a highly selective CDK7 inhibitor with IC50 of 21 nM. It is more than 40-fold selective for CDK7 than CDK1, 2, 4, 5, 6, or 9.	C1(=CC(=NC2N1N=CC=2C(C)C)NCCCCCCN)NCC3(=CC=CC=C3).Cl	199	http://www.selleckchem.com/products/BS-181.html	Cell Cycle
S1573	Fasudil (HA-1077) HCl	a8	L1200-02	327.83	105628-07-7	hydrochloride	ROCK,Autophagy	Fasudil (HA-1077) is a potent inhibitor of ROCK-II, PKA, PKG, PKC, and MLCK with Ki of 0.33 μM, 1.6 μM, 1.6 μM, 3.3 μM and 36 μM, respectively.	C1(=C2C(=C(C=C1)S(N3CCNCCC3)(=O)=O)C=CN=C2).Cl	15	http://www.selleckchem.com/products/Fasudil-HCl(HA-1077).html	Cell Cycle
S1574	BIRB 796 (Doramapimod)	b8	L1200-02	527.66	285983-48-4	free base	p38 MAPK	BIRB 796 (Doramapimod) is a highly selective p38α MAPK inhibitor with Kd of 0.1 nM, 330-fold greater selectivity versus JNK2, weak inhibition for c-RAF, Fyn and Lck, insignificant inhibition of ERK-1, SYK, IKK2, ZAP-70, EGFR, HER2, PKA, PKC, PKCα/β/γ.	C1=C(C2=C(C(=C1)OCCN3CCOCC3)C=CC=C2)NC(NC4=CC(=NN4C5=CC=C(C=C5)C)C(C)(C)C)=O	200	http://www.selleckchem.com/products/BIRB-796-(Doramapimod).html	MAPK
S1577	Tie2 kinase inhibitor	c8	L1200-02	439.53	948557-43-5	free base	Tie-2	Tie2 kinase inhibitor is an optimized compound of SB-203580, selective to Tie2 with IC50 of 0.25 μM, 200-fold more potent than p38.	C12=C(C=CC(=C1)C3=C(N=C(N3)C4=CC=C(C=C4)S(C)=O)C5=CC=NC=C5)C=C(C=C2)OC	79	http://www.selleckchem.com/products/Tie2-kinase-inhibitor.html	Protein Tyrosine Kinase
S1582	H 89 2HCl	d8	L1200-02	519.28	130964-39-5	2HCl	PKA	H 89 2HCl is a potent PKA inhibitor with Ki of 48 nM, 10-fold selective for PKA than PKG, greater than 500-fold selectivity than PKC, MLCK, calmodulin kinase II and casein kinase I/II.	C1(=CC=C(C2=C1C=NC=C2)S(NCCNC/C=C/C3=CC=C(C=C3)Br)(=O)=O).Cl.Cl	200	http://www.selleckchem.com/products/H-89-dihydrochloride.html	PI3K/Akt/mTOR
S1590	TWS119	e8	L1200-02	318.33	601514-19-6	free base	GSK-3	TWS119 is a GSK-3β inhibitor with IC50 of 30 nM; capable of inducing neuronal differentiation and may be useful to stem cell biology.	C1=CC=C(C=C1O)OC2=NC=NC3=C2C=C(N3)C4=CC=CC(=C4)N	201	http://www.selleckchem.com/products/TWS119.html	PI3K/Akt/mTOR
S1802	Acadesine	f8	L1200-02	258.23	2627-69-2	free base	AMPK	Acadesine results in accumulation of ZMP, which mimics the stimulating effect of AMP on AMPK and AMPK kinase. Phase 3.	[C@@H]1([C@H]([C@@H](O[C@H]1CO)N2C=NC(=C2N)C(=O)N)O)O	10	http://www.selleckchem.com/products/Acadesine.html	PI3K/Akt/mTOR
S2013	PF-573228	g8	L1200-02	491.49	869288-64-2	free base	FAK	PF-573228 is an ATP-competitive inhibitor of FAK with IC50 of 4 nM, ~50- to 250-fold selective for FAK than Pyk2, CDK1/7 and GSK-3β.	N1C(CCC2C=C(C=CC1=2)NC3N=C(C(=CN=3)C(F)(F)F)NCC4C=C(C=CC=4)S(=O)(=O)C)=O	52	http://www.selleckchem.com/products/pf-573228.html	Angiogenesis
S2014	BMS-265246	h8	L1200-02	345.34	582315-72-8	free base	CDK	BMS-265246 is a potent and selective CDK1/2 inhibitor with IC50 of 6 nM/9 nM. It is 25-fold more selective for CDK1/2 than CDK4.	C(=O)(C1C(=CC(=CC=1F)C)F)C2C(=C3C(=NC=2)NN=C3)OCCCC	57	http://www.selleckchem.com/products/bms-265246.html	Cell Cycle
S2134	AZD8330	a9	L1200-02	461.23	869357-68-6	free base	MEK	AZD8330 is a novel, selective, non-ATP competitive MEK 1/2 inhibitor with IC50 of 7 nM. Phase 1.	C1=C(C=CC(=C1F)NC2N(C(C(=CC=2C(NOCCO)=O)C)=O)C)I	199	http://www.selleckchem.com/products/AZD8330(ARRY-424704).html	MAPK
S2158	KW-2449	b9	L1200-02	332.4	1000669-72-6	free base	Aurora Kinase,Bcr-Abl,FLT3	KW-2449 is a multiple-targeted inhibitor, mostly for Flt3 with IC50 of 6.6 nM, modestly potent to FGFR1, Bcr-Abl and Aurora A; little effect on PDGFRβ, IGF-1R, EGFR. Phase 1.	C1=CC=CC2=C1NN=C2/C=C/C3=CC=C(C=C3)C(=O)N4CCNCC4	201	http://www.selleckchem.com/products/KW-2449.html	Angiogenesis
S2161	RAF265 (CHIR-265)	c9	L1200-02	518.41	927880-90-8	free base	VEGFR,Raf	RAF265 (CHIR-265) is a potent selective inhibitor of C-Raf/B-Raf/B-Raf V600E with IC50 of 3-60 nM, and exhibits potent inhibition on VEGFR2 phosphorylation with EC50 of 30 nM. Phase 2.	C12=C(C=CC(=C1)OC3=CC=NC(=C3)C4NC(=CN=4)C(F)(F)F)N(C(=N2)NC5=CC=C(C=C5)C(F)(F)F)C	192	http://www.selleckchem.com/products/RAF265(CHIR-265).html	MAPK
S2162	AZD1480	d9	L1200-02	348.77	935666-88-9	Free Base	JAK	AZD1480 is a novel ATP-competitive JAK2 inhibitor with IC50 of 0.26 nM, selectivity against JAK3 and Tyk2, and to a smaller extent against JAK1. Phase 1.	C1(=NC(=NC=C1Cl)N[C@H](C2=NC=C(C=N2)F)C)NC3=NNC(=C3)C	69	www.selleckchem.com/products/AZD1480.html	JAK/STAT
S2163	PF-4708671	e9	L1200-02	390.41	1255517-76-0	free base	S6 Kinase	PF-4708671 is a cell-permeable inhibitor of p70 ribosomal S6 kinase (S6K1 isoform) with Ki/IC50 of 20 nM/160 nM, 400-fold greater selectivity for S6K1 than S6K2, and 4- and >20-fold selectivity for S6K1 than MSK1 and RSK1/2, respectively. First S6K1-specific inhibitor to be reported.	N1C(=NC2=C1C=CC(=C2)C(F)(F)F)CN3CCN(C4=NC=NC=C4CC)CC3	76	http://www.selleckchem.com/products/pf-4708671.html	PI3K/Akt/mTOR
S2179	LY2784544	f9	L1200-02	469.94	1229236-86-5	free base	JAK	LY2784544 is a potent JAK2 inhibitor with IC50 of 3 nM, effective in JAK2V617F, 8- and 20-fold selective versus JAK1 and JAK3. Phase 2.	C1C(=NN2C(C=1CN3CCOCC3)=NC(=C2CC4=CC=C(C=C4F)Cl)C)NC5NN=C(C=5)C	200	http://www.selleckchem.com/products/LY2784544.html	JAK/STAT
S2185	AST-1306	g9	L1200-02	621.08	1050500-29-2	mesylate	EGFR	AST-1306 is a novel irreversible inhibitor of EGFR and ErbB2 with IC50 of 0.5 nM and 3 nM, also effective in mutation EGFR T790M/L858R, more potent to ErbB2-overexpressing cells, 3000-fold selective for ErbB family than other kinases,	C(C=C)(=O)NC1(=CC2=C(N=CN=C(C=C1)2)NC3C=C(C(=CC=3)OCC4C=C(C=CC=4)F)Cl).C5=CC(=CC=C5S(O)(=O)=O)C	199	http://www.selleckchem.com/products/ast-1306.html	Protein Tyrosine Kinase
S2192	AZD8931 (Sapitinib)	h9	L1200-02	473.93	848942-61-0	free base	HER2,EGFR	AZD8931 is a reversible, ATP competitive inhibitor of EGFR, ErbB2 and ErbB3 with IC50 of 4 nM, 3 nM and 4 nM, more potent than Gefitinib or Lapatinib against NSCLC cell, 100-fold more selective for the ErbB family than MNK1 and Flt. Phase 1/2.	C1(=C(C=C2C(=C1)C(=NC=N2)NC3=C(F)C(=CC=C3)Cl)OC)OC4CCN(CC4)CC(NC)=O	84	http://www.selleckchem.com/products/AZD8931.html	Protein Tyrosine Kinase
S2193	GSK461364	a10	L1200-02	543.6	929095-18-1	free base	PLK	GSK461364 inhibits purified Plk1 with Ki of 2.2 nM. It is more than 1000-fold selective against Plk2/3. Phase 1.	C1N(CCN(C1)CC2=CC3=C(C=C2)N=CN3C4=CC(=C(S4)C(=O)N)O[C@H](C)C5=CC=CC=C5C(F)(F)F)C	18	http://www.selleckchem.com/products/GSK461364.html	Cell Cycle
S2194	R406	b10	L1200-02	628.63	841290-81-1	besylate	Syk,FLT3	R406 is a potent Syk inhibitor with IC50 of 41 nM, strongly inhibits Syk but not Lyn, 5-fold less potent to Flt3. Phase 2.	C1(=C(C=C(C=C1OC)NC2=NC(=C(C=N2)F)NC3=NC4=C(C=C3)OC(C(N4)=O)(C)C)OC)OC.C5=CC=CC(=C5)S(O)(=O)=O	200	http://www.selleckchem.com/products/R406.html	Angiogenesis
S2198	SGI-1776 free base	c10	L1200-02	405.42	1025065-69-3	free base	Pim	SGI-1776 is a novel ATP competitive inhibitor of Pim1 with IC50 of 7 nM, 50- and 10-fold selective versus Pim2 and Pim3, also potent to Flt3 and haspin. Phase 1.	C1C(=NN2C(C=1)=NC=C2C3=CC=CC(=C3)OC(F)(F)F)NCC4CCN(CC4)C	199	http://www.selleckchem.com/products/SGI-1776.html	JAK/STAT
S2201	BMS-794833	d10	L1200-02	468.84	1174046-72-0	free base	VEGFR,c-Met	BMS-794833 is a potent ATP competitive inhibitor of Met/VEGFR2 with IC50 of 1.7 nM/15 nM, also inhibits Ron, Axl and Flt3 with IC50 of <3 nM; a prodrug of BMS-817378. Phase 1.	N1=C(C(=C(C=C1)OC2=CC=C(C=C2F)NC(C3=CNC=C(C3=O)C4=CC=C(C=C4)F)=O)Cl)N	200	http://www.selleckchem.com/products/BMS-794833.html	Protein Tyrosine Kinase
S2202	NVP-BHG712	e10	L1200-02	503.48	940310-85-0	free base	Raf,Src,Bcr-Abl,VEGFR,Ephrin receptor	NVP-BHG712 is a specific EphB4 inhibitor with ED50 of 25 nM that discriminates between VEGFR and EphB4 inhibition; also shows activity against c-Raf, c-Src and c-Abl with IC50 of 0.395 μM, 1.266 μM and 1.667 μM, respectively.	C12=C(N=C(N=C1NC3=CC(=CC=C3C)C(NC4=CC=CC(=C4)C(F)(F)F)=O)C5=CC=CN=C5)N(N=C2)C	200	http://www.selleckchem.com/products/NVP-BHG712.html	Protein Tyrosine Kinase
S2205	OSI-420	f10	L1200-02	415.87	183320-51-6	hydrochloride	EGFR	OSI-420 is the active metabolite of Erlotinib (EGFR inhibitor with IC50 of 2 nM).	C1(=C(C=CC=C1NC2=NC=NC3=C2C=C(C(=C3)OCCOC)OCCO)C#C).Cl	199	http://www.selleckchem.com/products/OSI-420-Desmethyl-Erlotinib,CP-473420.html	Protein Tyrosine Kinase
S2207	PIK-293	g10	L1200-02	397.43	900185-01-5	free base	PI3K	PIK-293 is a PI3K inhibitor, mostly for PI3Kδ with IC50 of 0.24 μM, 500-, 100- and 50-fold less potent to PI3Kα/β/γ, respectively.	C1(N(C(C2=C(N=1)C=CC=C2C)=O)C3=C(C=CC=C3)C)CN4N=CC5=C4N=CN=C5N	201	http://www.selleckchem.com/products/PIK-293.html	PI3K/Akt/mTOR
S2214	AZ 960	h10	L1200-02	354.36	905586-69-8	free base	JAK	AZ 960 is a novel ATP competitive JAK2 inhibitor with IC50 and Ki of <3 nM and 0.45 nM, 3-fold selectivity of AZ960 for JAK2 over JAK3.	C1=C(C(=NC(=C1F)NC2C=C(NN=2)C)N[C@H](C3=CC=C(C=C3)F)C)C#N	200	http://www.selleckchem.com/products/AZ-960.html	JAK/STAT
S2216	Mubritinib (TAK 165)	a11	L1200-02	468.47	366017-09-6	free base	HER2	Mubritinib (TAK-165) is a potent inhibitor of HER2/ErbB2 with IC50 of 6 nM; no activity to EGFR, FGFR, PDGFR, JAK1, Src and Blk.	C1=C(C=CC(=C1)/C=C/C2OC=C(N=2)COC3=CC=C(C=C3)CCCCN4N=NC=C4)C(F)(F)F	27	http://www.selleckchem.com/products/Mubritinib-TAK-165.html	Protein Tyrosine Kinase
S2218	PP242	b11	L1200-02	308.34	1092351-67-1	free base	mTOR,Autophagy	PP242 is a selective mTOR inhibitor with IC50 of 8 nM; targets both mTOR complexes with >10- and 100-fold selectivity for mTOR than PI3Kδ or PI3Kα/β/γ, respectively.	N1=CN=C2C(=C1N)C(=NN2C(C)C)C3NC4=C(C=3)C=C(C=C4)O	201	http://www.selleckchem.com/products/PP242.html	PI3K/Akt/mTOR
S2219	CYT387	c11	L1200-02	414.46	1056634-68-4	free base	JAK	CYT387 is an ATP-competitive inhibitor of JAK1/JAK2 with IC50 of 11 nM/18 nM, ~10-fold selectivity versus JAK3. Phase 1/2.	C1=C(C=CC(=C1)NC2=NC=CC(=N2)C3=CC=C(C=C3)C(NCC#N)=O)N4CCOCC4	200	http://www.selleckchem.com/products/Cyt387.html	JAK/STAT
S2220	SB590885	d11	L1200-02	453.54	405554-55-4	free base	Raf	SB590885 is a potent B-Raf inhibitor with Ki of 0.16 nM, 11-fold greater selectivity for B-Raf over c-Raf, no inhibition to other human kinases.	N1C(=C(NC=1C2=CC=C(C=C2)OCCN(C)C)C3=CC=C4C(=C3)CCC/4=N/O)C5=CC=NC=C5	11	http://www.selleckchem.com/products/SB590885.html	MAPK
S2221	Apatinib	e11	L1200-02	493.58	811803-05-1	sulfate	VEGFR	Apatinib is an orally bioavailable, selective VEGFR2 inhibitor with IC50 of 1 nM.	S(=O)(O)(C)=O.C1=CN=C(C(=C1)C(NC2=CC=C(C=C2)C3(CCCC3)C#N)=O)NCC4=CC=NC=C4	44	http://www.selleckchem.com/products/Apatinib-YN968D1.html	Protein Tyrosine Kinase
S2226	CAL-101 (Idelalisib, GS-1101)	f11	L1200-02	415.42	870281-82-6	free base	PI3K	CAL-101 (Idelalisib, GS-1101) is a selective p110δ inhibitor with IC50 of 2.5 nM; shown to have 40- to 300-fold greater selectivity for p110δ thanp110α/β/γ, and 400- to 4000-fold more selectivity to p110δ than C2β, hVPS34, DNA-PK and mTOR. Phase 3.	C1=CC=C2C(=C1F)C(N(C(=N2)[C@@H](NC3=C4C(=NC=N3)NC=N4)CC)C5=CC=CC=C5)=O	199	http://www.selleckchem.com/products/CAL-101.html	PI3K/Akt/mTOR
S2227	PIK-294	g11	L1200-02	489.53	900185-02-6	free base	PI3K	PIK-294 is a highly selective p110δ inhibitor with IC50 of 10 nM, 1000-, 49- and 16-fold less potent to PI3Kα/β/γ, respectively.	N1=CN=C2C(=C1N)C(=NN2CC3N(C(C4=C(N=3)C=CC=C4C)=O)C5=C(C=CC=C5)C)C6=CC(=CC=C6)O	200	http://www.selleckchem.com/products/PIK-294.html	PI3K/Akt/mTOR
S2231	Telatinib	h11	L1200-02	409.83	332012-40-5	free base	VEGFR,PDGFR,c-Kit	Telatinib is a potent inhibitor of VEGFR2/3, c-Kit and PDGFRβ with IC50 of 6 nM/4 nM, 1 nM and 15 nM, respectively. Phase 2.	N1=C(C2=C(C(=N1)OCC3=CC(=NC=C3)C(=O)NC)OC=C2)NC4=CC=C(C=C4)Cl	200	http://www.selleckchem.com/products/Telatinib-BAY-57-9352.html	Protein Tyrosine Kinase
S2235	Volasertib (BI 6727)	a1	L1200-03	618.81	755038-65-4	free base	PLK	BI6727 (Volasertib) is a highly potent Plk1 inhibitor with IC50 of 0.87 nM. It shows 6- and 65-fold greater selectivity against Plk2 and Plk3. Phase 2.	[C@H]1(C(N(C2=C(N1C(C)C)N=C(N=C2)NC3=CC=C(C=C3OC)C(N[C@@H]4CC[C@H](CC4)N5CCN(CC5)CC6CC6)=O)C)=O)CC	80	http://www.selleckchem.com/products/BI6727-Volasertib.html	Cell Cycle
S2238	Palomid 529 (P529)	b1	L1200-03	406.43	914913-88-5	free base	mTOR	Palomid 529 inhibits both the mTORC1 and mTORC2 complexes, reduces phosphorylation of pAktS473, pGSK3βS9, and pS6 but no effect observed on pMAPK or pAktT308. Phase 1.	C1=C(C=CC(=C1)COC2=C(C=C3C(=C2)OC(C4=C3C=CC(=C4)C(C)O)=O)OC)OC	199	http://www.selleckchem.com/products/Palomid-529-P529.html	PI3K/Akt/mTOR
S2243	Degrasyn (WP1130)	c1	L1200-03	384.27	856243-80-6	free base	DUB,Bcr-Abl	WP1130 (Degrasyn) is a selective deubiquitinase (DUB: USP5, UCH-L1, USP9x, USP14, and UCH37) inhibitor and also suppresses Bcr/Abl, also a JAK2 transducer (without affecting 20S proteasome) and activator of transcription (STAT).	C1(=CC=CC(=N1)/C=C(/C(N[C@H](C2=CC=CC=C2)CCC)=O)C#N)Br	200	http://www.selleckchem.com/products/WP1130.html	Angiogenesis
S2247	BKM120 (NVP-BKM120, Buparlisib)	d1	L1200-03	410.39	944396-07-0	free base	PI3K	BKM120 is a selective PI3K inhibitor of p110α/β/δ/γ with IC50 of 52 nM/166 nM/116 nM/262 nM, respectively. Reduced potency against VPS34, mTOR, DNAPK, with little activity to PI4Kβ. Phase 1/2.	C1=C(N=CC(=C1C(F)(F)F)C2=NC(=NC(=C2)N3CCOCC3)N4CCOCC4)N	199	http://www.selleckchem.com/products/BKM-120.html	PI3K/Akt/mTOR
S2266	Asiatic Acid	e1	L1200-03	488.7	464-92-6	free base	p38 MAPK	Asiatic acid is the aglycone of asiaticoside isolated from the plant Centella asiatica, commonly used in wound healing.	[C@@H]1([C@@H]([C@]([C@]2([C@](C1)([C@]3([C@@](CC2)([C@]4(C(=CC3)[C@@]5([C@@](CC4)(CC[C@H]([C@H]5C)C)C(O)=O)[H])C)C)[H])C)[H])(CO)C)O)O	200	http://www.selleckchem.com/products/Asiatic-acid.html	MAPK
S2310	Honokiol	f1	L1200-03	266.334	35354-74-6	free base	MEK,Akt	Honokiol is the active principle of magnolia extract that inhibits Akt-phosphorylation and promotes ERK1/2phosphorylation. Phase 3.	C1(=C(C=C(C=C1)C2=CC(=CC=C2O)CC=C)CC=C)O	198	http://www.selleckchem.com/products/Honokiol.html	PI3K/Akt/mTOR
S2386	Indirubin	g1	L1200-03	262.26	479-41-4	free base	GSK-3	Indirubin is a potent cyclin-dependent kinases and GSK-3β inhibitor with IC50 of about 5 &mu;M and 0.6 &mu;M.	C1=CC=C2C(=C1)NC(C/2=C3\NC4=C(C3=O)C=CC=C4)=O	202	http://www.selleckchem.com/products/Indirubin.html	PI3K/Akt/mTOR
S2391	Quercetin	h1	L1200-03	302.24	117-39-5	free base	PKC,Src,PI3K,Sirtuin	Quercetin is a natural flavonoid present in vegetables, fruit and wine and is a PI3K inhibitor with IC50 of 2.4 – 5.4 &mu;M.	C1(=CC(=C2C(=C1)OC(=C(C2=O)O)C3=CC=C(C(=C3)O)O)O)O	10	http://www.selleckchem.com/products/Quercetin(Sophoretin).html	Epigenetics
S2406	Chrysophanic Acid	a2	L1200-03	254.24	481-74-3	free base	mTOR,EGFR	Chrysophanic acid (Chrysophanol), a natural anthraquinone isolated from Dianella longifolia, is a EGFR/mTOR pathway inhibitor.	C1=CC(=C2C(=C1)C(C3=C(C2=O)C(=CC(=C3)C)O)=O)O	10	http://www.selleckchem.com/products/Chrysophanic-acid-Chrysophanol.html	Protein Tyrosine Kinase
S2475	Imatinib (STI571)	b2	L1200-03	493.6	152459-95-5	free base	PDGFR	Imatinib is a multi-target inhibitor of v-Abl, c-Kit and PDGFR with IC50 of 0.6 μM, 0.1 μM and 0.1 μM, respectively.	N1=C(N=C(C=C1)C2=CC=CN=C2)NC3=CC(=CC=C3C)NC(=O)C4=CC=C(C=C4)CN5CCN(CC5)C	10	http://www.selleckchem.com/products/Imatinib(STI571).html	Protein Tyrosine Kinase
S2542	Phenformin HCl	c2	L1200-03	241.72	834-28-6	hydrochloride	AMPK	Phenformin hydrochloride is a hydrochloride salt of phenformin that is an anti-diabetic drug from the biguanide class.	C1(=CC=C(C=C1)CCNC(NC(=N)N)=N).Cl	198	http://www.selleckchem.com/products/Phenformin-hydrochloride.html	PI3K/Akt/mTOR
S2617	TAK-733	d2	L1200-03	504.23	1035555-63-5	free base	MEK	TAK-733 is a potent and selective MEK allosteric site inhibitor for MEK1 with IC50 of 3.2 nM, inactive to Abl1, AKT3, c-RAF, CamK1, CDK2, c-Met, etc. Phase 1.	N1(C=NC2=C(C1=O)C(=C(C(N2C)=O)F)NC3=CC=C(C=C3F)I)C[C@@H](O)CO	200	http://www.selleckchem.com/products/tak-733.html	MAPK
S2621	AZD5438	e2	L1200-03	371.46	602306-29-6	free base	CDK	AZD5438 is a potent inhibitor of CDK1/2/9 with IC50 of 16 nM/6 nM/20 nM. It is less potent to CDK5/6 and also inhibits GSK3β. Phase 1.	C1=C(C=CC(=C1)NC2=NC=CC(=N2)C3=CN=C(N3C(C)C)C)S(=O)(C)=O	199	http://www.selleckchem.com/products/AZD5438.html	Cell Cycle
S2622	PP121	f2	L1200-03	319.36	1092788-83-4	free base	DNA-PK,PDGFR,mTOR	PP-121 is a multi-targeted inhibitor of PDGFR, Hck, mTOR, VEGFR2, Src and Abl with IC50 of 2 nM, 8 nM, 10 nM, 12 nM, 14 nM and 18 nM, also inhibits DNA-PK with IC50 of 60 nM.	C1(=CN=C2C(=C1)C=CN2)C3=NN(C4=C3C(=NC=N4)N)C5CCCC5	200	http://www.selleckchem.com/products/PP121.html	Protein Tyrosine Kinase
S2624	OSI-027	g2	L1200-03	406.44	936890-98-1	free base	mTOR	OSI-027 is a selective and potent dual inhibitor of mTORC1 and mTORC2 with IC50 of 22 nM and 65 nM, and more than 100-fold selectivity observed for mTOR than PI3Kα, PI3Kβ, PI3Kγ or DNA-PK.	N1C=NN2C(C=1N)=C(N=C2[C@@H]3CC[C@H](CC3)C(=O)O)C4NC5=C(C=4)C=CC=C5OC	44	http://www.selleckchem.com/products/OSI027.html	PI3K/Akt/mTOR
S2625	Fostamatinib (R788)	h2	L1200-03	580.46	901119-35-5	free base	Syk	Fostamatinib (R788), a prodrug of the active metabolite R406, is a Syk inhibitor with IC50 of 41 nM, strongly inhibits Syk but not Lyn, 5-fold less potent to Flt3. Phase 2.	C1(=C(C(=CC(=C1)NC2=NC=C(C(=N2)NC3=CC=C4C(=N3)N(C(C(O4)(C)C)=O)COP(O)(O)=O)F)OC)OC)OC	199	http://www.selleckchem.com/products/R7935788-Fostamatinib.html	Angiogenesis
S2626	LY2603618	a3	L1200-03	436.3	911222-45-2	free base	Chk	LY2603618 is a selective Chk1 inhibitor with potential anti-tumor activity.	C1=C(C(=CC(=C1OC[C@@H]2CNCCO2)NC(NC3=CN=C(C=N3)C)=O)Br)C	29	http://www.selleckchem.com/products/LY2603618-IC-83.html	Cell Cycle
S2634	DCC-2036 (Rebastinib)	b3	L1200-03	553.59	1020172-07-9	free base	Bcr-Abl	DCC-2036 is a conformational control Bcr-Abl inhibitor for Abl1(WT) and Abl1(T315I) with IC50 of 0.8 nM and 4 nM, also inhibits SRC, LYN, FGR, HCK, KDR, FLT3, and Tie-2, and low activity to seen towards c-Kit. Phase 1/2.	C1(=C(C=C(C=C1)OC2=CC(=NC=C2)C(NC)=O)F)NC(NC3N(N=C(C=3)C(C)(C)C)C4=CC5=C(C=C4)N=CC=C5)=O	200	http://www.selleckchem.com/products/dcc-2036.html	Angiogenesis
S2635	CCT128930	c3	L1200-03	341.84	885499-61-6	free base	Akt	CCT128930 is a potent, ATP-competitive and selective inhibitor of Akt2 with IC50 of 6 nM, 28-fold greater selectivity for Akt2 than the closely related PKA kinase.	N1=CN=C2C(=C1N3CCC(CC3)(N)CC4=CC=C(C=C4)Cl)C=CN2	198	http://www.selleckchem.com/products/cct128930.html	PI3K/Akt/mTOR
S2636	A66	d3	L1200-03	393.53	1166227-08-2	free base	PI3K	A66 is a potent and specific p110α inhibitor with IC50 of 32 nM, >100 fold selectivity for p110α over other class-I PI3K isoforms.	C1SC(=NC=1C2SC(=NC=2C)NC(N3[C@@H](CCC3)C(=O)N)=O)C(C)(C)C	200	http://www.selleckchem.com/products/a66.html	PI3K/Akt/mTOR
S2638	NU7441 (KU-57788)	e3	L1200-03	413.49	503468-95-9	free base	DNA-PK,PI3K	NU7441 is a highly potent and selective DNA-PK inhibitor with IC50 of 14 nM and also inhibits PI3K with IC50 of 5 μM.	C1=C(OC2=C(C1=O)C=CC=C2C3=CC=CC4=C3SC5=C4C=CC=C5)N6CCOCC6	10	http://www.selleckchem.com/products/nu7441.html	DNA Damage
S2658	GSK2126458 (GSK458)	f3	L1200-03	505.5	1086062-66-9	free base	PI3K,mTOR	GSK2126458 is a highly selective and potent inhibitor of p110α/β/δ/γ, mTORC1/2 with Ki of 0.019 nM/0.13 nM/0.024 nM/0.06 nM and 0.18 nM/0.3 nM, respectively. Phase 1.	C1(C(=CC(=CC=1)F)F)S(=O)(=O)NC2C(=NC=C(C=2)C3C=C4C(=CC=NC(=CC=3)4)C5C=NN=CC=5)OC	197	http://www.selleckchem.com/products/gsk2126458.html	PI3K/Akt/mTOR
S2661	WYE-125132 (WYE-132)	g3	L1200-03	519.6	1144068-46-1	free base	mTOR	WYE-125132 is a highly potent, ATP-competitive mTOR inhibitor with IC50 of 0.19 nM; highly selective for mTOR versus PI3Ks or PI3K-related kinases hSMG1 and ATR.	C1(=NC(=NC2=C1C=NN2C3CCC4(CC3)OCCO4)C5=CC=C(C=C5)NC(=O)NC)N6CC7CCC(O7)C6	200	http://www.selleckchem.com/products/wye-125132.html	PI3K/Akt/mTOR
S2670	A-674563	h3	L1200-03	358.44	552325-73-2	free base	PKA,CDK,Akt	A-674563 is an Akt1 inhibitor with Ki of 11 nM, modest potent to PKA and >30-fold selective for Akt1 over PKC.	C1=CC=CC(=C1)C[C@@H](COC2=CC(=CN=C2)C3=CC4=C(C=C3)NN=C4C)N	200	http://www.selleckchem.com/products/a-674563.html	PI3K/Akt/mTOR
S2671	AS-252424	a4	L1200-03	305.28	900515-16-4	free base	PI3K	AS-252424 is a novel, potent PI3Kγ inhibitor with IC50 of 30 nM with 30-fold selectivity for PI3Kγ than PI3Kα, and low inhibitory activity towards PI3Kδ/β.	C1(=CC(=C(C=C1)C2OC(=CC=2)/C=C3\SC(NC3=O)=O)O)F	199	http://www.selleckchem.com/products/as-252424.html	PI3K/Akt/mTOR
S2672	PF-00562271	b4	L1200-03	665.66	939791-38-5	benzenesulfonic	FAK	PF-00562271 is the benzenesulfonate salt of PF-562271, which is a potent, ATP-competitive, reversible inhibitor of FAK with IC50 of 1.5 nM, ~10-fold less potent for Pyk2 than FAK and >100-fold selectivity against other protein kinases, except for some CDKs. Phase 1.	C1(=NC(=C(C=C1)CNC2=C(C=NC(=N2)NC3=CC=C4C(=C3)CC(N4)=O)C(F)(F)F)N(C)S(=O)(C)=O).C5=CC=CC(=C5)S(O)(=O)=O	21	http://www.selleckchem.com/products/pf-00562271.html	Angiogenesis
S2673	Trametinib (GSK1120212)	c4	L1200-03	615.39	871700-17-3	free base	MEK	Trametinib (GSK1120212) is a highly specific and potent MEK1/2 inhibitor with IC50 of 0.92 nM/1.8 nM, no inhibition of the kinase activities of c-Raf, B-Raf, ERK1/2. Phase 3.	C1(N(C(=C2C(=C1C)N(C(N(C2=O)C3CC3)=O)C4=CC(=CC=C4)NC(C)=O)NC5=CC=C(C=C5F)I)C)=O	162	http://www.selleckchem.com/products/gsk1120212-(jtp-74057).html	MAPK
S2679	Flavopiridol HCl	d4	L1200-03	438.3	131740-09-5	hydrochloride	CDK	Flavopiridol competes with ATP to inhibit CDKs including CDK1, CDK2, CDK4 and CDK6 with IC50 of ~ 40 nM. It is 7.5-fold more selective for CDK1/2/4/6 than CDK7. Flavopiridol is initially found to inhibit EGFR and PKA. Phase 1/2.	C1(=C(C(=C2C(=C1O)C(C=C(O2)C3=C(C=CC=C3)Cl)=O)[C@@]4([C@@H](CN(CC4)C)O)[H])O).Cl	200	http://www.selleckchem.com/products/flavopiridol-hydrochloride.html	Cell Cycle
S2680	Ibrutinib (PCI-32765)	e4	L1200-03	440.5	936563-96-1	free base	BTK	Ibrutinib is a potent and highly selective Btk inhibitor with IC50 of 0.5 nM, modestly potent to Bmx, CSK, FGR, BRK, HCK, less potent to EGFR, Yes, ErbB2, JAK3, etc.	C1=NC(=C2C(=N1)N(N=C2C3=CC=C(C=C3)OC4=CC=CC=C4)[C@H]5CN(CCC5)C(C=C)=O)N	199	http://www.selleckchem.com/products/pci-32765.html	Angiogenesis
S2681	AS-604850	f4	L1200-03	285.22	648449-76-7	free base	PI3K	AS-604850 is a selective, ATP-competitive PI3Kγ inhibitor with IC50 of 250 nM, over 80-fold selectivity for PI3Kγ than PI3Kδ/β, and 18-fold more selective for PI3Kγ than PI3Kα.	C12=C(C=CC(=C1)/C=C3\SC(NC3=O)=O)OC(O2)(F)F	199	http://www.selleckchem.com/products/as-604850.html	PI3K/Akt/mTOR
S2682	CAY10505	g4	L1200-03	289.28	1218777-13-9	free base	PI3K	CAY10505 is dehydroxyl of AS-252424, which is a PI3Kγ inhibitor with IC50 of 33 nM.	C1(=CC=C(C=C1)C2OC(=CC=2)/C=C3\C(NC(S3)=O)=O)F	200	http://www.selleckchem.com/products/cay10505.html	PI3K/Akt/mTOR
S2683	CHIR-124	h4	L1200-03	419.91	405168-58-3	free base	Chk	CHIR-124 is a novel and potent Chk1 inhibitor with IC50 of 0.3 nM. It shows 2,000-fold selectivity against Chk2, 500- to 5,000-fold less activity against CDK2/4 and Cdc2.	C1(C(=C(C2=C(N1)C=CC(=C2)Cl)N[C@H]3C4CCN(C3)CC4)C5=NC6=C(N5)C=CC=C6)=O	16	http://www.selleckchem.com/products/chir-124.html	Cell Cycle
S2686	NVP-BSK805 2HCl	a5	L1200-03	563.47	1092499-93-8(freebase)	hydrochloride	JAK	NVP-BSK805 is a potent and selective ATP-competitive JAK2 inhibitor with IC50 of 0.5 nM,>20-fold selectivity towards JAK1, JAK3 and TYK2.	C1(=CC=C2C(=C1C3=CC(=C(C(=C3)F)CN4CCOCC4)F)N=C(C=N2)C5=CN(N=C5)C6CCNCC6).Cl.Cl	200	http://www.selleckchem.com/products/nvp-bsk805.html	JAK/STAT
S2688	R547	b5	L1200-03	441.45	741713-40-6	free base	CDK	R547 is a potent ATP-competitive inhibitor of CDK1/2/4 with Ki of 2 nM/3 nM/1 nM. It is less potent to CDK7 and GSK3α/β, while inactive to other kinases.	N1=C(N=CC(=C1N)C(C2=C(C(=CC=C2OC)F)F)=O)NC3CCN(CC3)S(=O)(C)=O	135	http://www.selleckchem.com/products/r547.html	Cell Cycle
S2689	WAY-600	c5	L1200-03	494.59	1062159-35-6	free base	mTOR	WAY-600 is a potent, ATP-competitive and selective inhibitor of mTOR with IC50 of 9 nM; blocks mTORC1/P-S6K(T389) and mTORC2/P-AKT(S473) but not P-AKT(T308); selective for mTOR than PI3Kα (>100-fold) and PI3Kγ (>500-fold).	C12=C(C=CC(=C1)C3=NC4=C(C(=N3)N5CCOCC5)C=NN4C6CCN(CC6)CC7=CC=CN=C7)NC=C2	44	http://www.selleckchem.com/products/way-600.html	PI3K/Akt/mTOR
S2692	TG101209	d5	L1200-03	509.67	936091-14-4	free base	JAK,FLT3,c-RET	TG101209 is a selective JAK2 inhibitor with IC50 of 6 nM, less potent to Flt3 and RET with IC50 of 25 nM and 17 nM, ~30-fold selective for JAK2 than JAK3, sensitive to JAK2V617F and MPLW515L/K mutations.	C1=C(C=C(C=C1)NC2=NC(=NC=C2C)NC3=CC=C(C=C3)N4CCN(CC4)C)S(NC(C)(C)C)(=O)=O	200	http://www.selleckchem.com/products/tg101209.html	JAK/STAT
S2696	GDC-0980 (RG7422)	e5	L1200-03	498.6	1032754-93-0	free base	mTOR,PI3K	GDC-0980 (RG7422) is a potent, class I PI3K inhibitor for PI3Kα/β/δ/γ with IC50 of 5 nM/27 nM/7 nM/14 nM, respectively. Also a mTOR inhibitor with Ki of 17 nM, and highly selective versus others PIKK family kinases. Phase 2.	C1(=CN=C(N=C1)N)C2=NC(=C3C(=N2)C(=C(S3)CN4CCN(CC4)C([C@@H](O)C)=O)C)N5CCOCC5	40	http://www.selleckchem.com/products/GDC-0980-RG7422.html	PI3K/Akt/mTOR
S2697	A-769662	f5	L1200-03	360.39	844499-71-4	free base	AMPK	A-769662 is a potent, reversible AMPK activator with EC50of 0.8 μM, little effect on GPPase/FBPase activity.	C1(=CC=C(C=C1)C2=CSC3=C2C(=C(C(N3)=O)C#N)O)C4=CC=CC=C4O	199	http://www.selleckchem.com/products/a-769662.html	PI3K/Akt/mTOR
S2699	CH5132799	g5	L1200-03	377.42	1007207-67-1	free base	mTOR,PI3K	CH5132799 inhibits class I PI3Ks, particularly PI3Kα with IC50 of 14 nM; less potent to PI3Kβδγ, while sensitive in PIK3CA mutations cell lines. Phase 1.	N1=C(N=CC(=C1)C2=C3C(=NC(=N2)N4CCOCC4)N(CC3)S(C)(=O)=O)N	31	http://www.selleckchem.com/products/ch5132799.html	PI3K/Akt/mTOR
S2700	KX2-391	h5	L1200-03	431.53	897016-82-9	free base	Src	KX2-391 (KX01), the first clinical Src inhibitor (peptidomimetic class) that targets the peptide substrate site of Src, with GI50 of 9-60 nM in cancer cell lines. Phase 1/2.	C1=C(C=CC(=C1)C2=CC=C(N=C2)CC(NCC3=CC=CC=C3)=O)OCCN4CCOCC4	199	http://www.selleckchem.com/products/kx2-391.html	Angiogenesis
S2703	GSK1838705A	a6	L1200-03	532.57	1116235-97-2	free base	IGF-1R,ALK	GSK1838705A is a potent IGF-1R inhibitor with IC50 of 2.0 nM, modestly potent to IR and ALK with IC50 of 1.6 nM and 0.5 nM, respectively, and little activity to other protein kinases.	N1=C(N=C2C(=C1NC3=CC=CC(=C3C(=O)NC)F)C=CN2)NC4=C(C=C5C(=C4)N(CC5)C(=O)CN(C)C)OC	200	http://www.selleckchem.com/products/gsk1838705a.html	Protein Tyrosine Kinase
S2718	TAK-901	b6	L1200-03	504.64	934541-31-8	free base	Aurora Kinase	TAK-901 is a novel inhibitor of Aurora A/B with IC50 of 21 nM/15 nM. It is not a potent inhibitor of cellular JAK2, c-Src or Abl. Phase 1.	C1N(CCC(C1)NC(C2=C(C3=C(C(=C2)C4=CC(=CC=C4)S(CC)(=O)=O)C5=C(N3)N=CC(=C5)C)C)=O)C	200	http://www.selleckchem.com/products/tak-901.html	Cell Cycle
S2719	AMG-900	c6	L1200-03	503.58	945595-80-2	free base	Aurora Kinase	AMG 900 is a potent and highly selective pan-Aurora kinases inhibitor for Aurora A/B/C with IC50 of 5 nM/4 nM /1 nM. It is >10-fold selective for Aurora kinases than p38α, Tyk2, JNK2, Met and Tie2. Phase 1.	C1=CC(=C(N=C1)OC2=CC=C(C=C2)NC3C4=C(C(=NN=3)C5SC=C(C=5)C)C=CC=C4)C6=NC(=NC=C6)N	198	http://www.selleckchem.com/products/amg-900.html	Cell Cycle
S2720	ZM 336372	d6	L1200-03	389.45	208260-29-1	free base	Raf	ZM 336372 is a potent and selective c-Raf inhibitor with IC50 of 70 nM, 10-fold selectivity over B-RAF, no inhibition to PKA/B/C, AMPK, p70S6, etc.	C1(=CC=CC(=C1)C(NC2=CC(=C(C=C2)C)NC(C3=CC=C(C=C3)O)=O)=O)N(C)C	200	http://www.selleckchem.com/products/zm-336372.html	MAPK
S2726	PH-797804	e6	L1200-03	477.3	586379-66-0	free base	p38 MAPK	PH-797804 is a novel pyridinone inhibitor of p38α with IC50 of 26 nM; 4-fold more selective versus p38β and does not inhibit JNK2. Phase 2.	C1(=C(C=CC(=C1)C(=O)NC)C)N2C(=CC(=C(C2=O)Br)OCC3=CC=C(C=C3F)F)C	201	http://www.selleckchem.com/products/ph-797804.html	MAPK
S2727	Dacomitinib (PF299804, PF299)	f6	L1200-03	469.94	1110813-31-4	free base	EGFR	PF-299804 is a potent, irreversible pan-ErbB inhibitor, mostly to EGFR with IC50 of 6 nM, effective against NSCLCs with EGFR or ERBB2 mutations (resistant to gefitinib) as well as those harboring the EGFR T790M mutation. Phase 2.	C(/C=C/C(NC1=C(C=C2C(=C1)C(=NC=N2)NC3=CC(=C(C=C3)F)Cl)OC)=O)N4CCCCC4	40	http://www.selleckchem.com/products/pf299804.html	Protein Tyrosine Kinase
S2728	AG-1478 (Tyrphostin AG-1478)	g6	L1200-03	315.75	153436-53-4	free base	EGFR	AG-1478 (Tyrphostin AG-1478) is a selective EGFR inhibitor with IC50 of 3 nM, almost no activity on HER2-Neu, PDGFR, Trk, Bcr-Abl and InsR.	C1=C2C(=CC(=C1OC)OC)C(=NC=N2)NC3=CC(=CC=C3)Cl	79	http://www.selleckchem.com/products/ag-1478-tyrphostin-ag-1478.html	Protein Tyrosine Kinase
S2729	SB415286	h6	L1200-03	359.72	264218-23-7	free base	GSK-3	SB415286 is a potent GSK3α inhibitor with IC50/Ki of 78 nM/31 nM with equally effective inhibition of GSK-3β.	C1(C(=C(C(N1)=O)NC2=CC(=C(C=C2)O)Cl)C3=C(C=CC=C3)[N+](=O)[O-])=O	200	http://www.selleckchem.com/products/sb-415286.html	PI3K/Akt/mTOR
S2730	Crenolanib (CP-868596)	a7	L1200-03	443.54	670220-88-9	free base	PDGFR	Crenolanib (CP-868596) is a potent and selective inhibitor of PDGFRα/β with Kd of 2.1 nM/3.2 nM, also potently inhibits FLT3, sensitive to D842V mutation not V561D mutation, >100-fold more selective for PDGFR than c-Kit, VEGFR-2, TIE-2, FGFR-2, EGFR, erbB2, and Src.	C1=CC(=C2C(=C1)C=CC(=N2)N3C=NC4=C3C=CC(=C4)OCC5(COC5)C)N6CCC(CC6)N	200	http://www.selleckchem.com/products/crenolanib-cp-868596.html	Protein Tyrosine Kinase
S2735	MK-8776 (SCH 900776)	b7	L1200-03	376.25	891494-63-6	free base	CDK,Chk	SCH 900776 is a selective Chk1 inhibitor with IC50 of 3 nM. It shows 500-fold selectivity against Chk2. Phase 2.	C12N=C(C(=C(N1N=CC=2C3=CN(N=C3)C)N)Br)[C@H]4CNCCC4	10	http://www.selleckchem.com/products/sch-900776.html	Cell Cycle
S2736	TG101348 (SAR302503)	c7	L1200-03	524.68	936091-26-8	free base	JAK	TG-101348 (SAR302503) is a selective inhibitor of JAK2 with IC50 of 3 nM, 35- and 334-fold more selective for JAK2 versus JAK1 and JAK3. Phase 1/2.	C1(=CC=C(C=C1)NC2=NC(=C(C=N2)C)NC3=CC=CC(=C3)S(NC(C)(C)C)(=O)=O)OCCN4CCCC4	190	http://www.selleckchem.com/products/tg-101348.html	JAK/STAT
S2742	PHA-767491	d7	L1200-03	213.24	845714-00-3	free base	CDK	PHA-767491 is a potent ATP-competitive dual Cdc7/CDK9 inhibitor with IC50 of 10 nM and 34 nM, respectively.It displays ~20-fold selectivity against CDK1/2 and GSK3-β, 50-fold selectivity against MK2 and CDK5, 100-fold selectivity against PLK1 and CHK2.	C1=NC=CC(=C1)C2NC3=C(C=2)C(NCC3)=O	112	http://www.selleckchem.com/products/pha-767491.html	Cell Cycle
S2743	PF-04691502	e7	L1200-03	425.48	1013101-36-4	free base	Akt,mTOR,PI3K	PF-04691502 is an ATP-competitive PI3K(α/β/δ/γ)/mTOR dual inhibitor with Ki of 1.8 nM/2.1 nM/1.6 nM/1.9 nM and 16 nM, little activity against either Vps34, AKT, PDK1, p70S6K, MEK, ERK, p38, or JNK. Phase 2.	N1=C(N=C2C(=C1C)C=C(C(N2[C@H]3CC[C@@H](CC3)OCCO)=O)C4=CC=C(N=C4)OC)N	32	http://www.selleckchem.com/products/pf-04691502.html	PI3K/Akt/mTOR
S2744	CCT137690	f7	L1200-03	551.48	1095382-05-0	free base	Aurora Kinase	CCT137690 is a highly selective inhibitor of Aurora A, Aurora B and Aurora C with IC50 of 15 nM, 25 nM and 19 nM. It has little effect on hERG ion-channel.	C1(=CN=C2C(=C1N3CCN(CC3)CC4C=C(ON=4)C)N=C(N2)C5=CC=C(C=C5)N6CCN(CC6)C)Br	10	http://www.selleckchem.com/products/cct137690.html	Cell Cycle
S2746	AZ 628	g7	L1200-03	451.52	878739-06-1	free base	Raf	AZ628 is a new pan-Raf inhibitor for BRAF, BRAFV600E, and c-Raf-1 with IC50 of 105 nM, 34 nM and 29 nM, also inhibits VEGFR2, DDR2, Lyn, Flt1, FMS, etc.	C1(=CC=CC(=C1)C(NC2=CC=C(C(=C2)NC3=CC4=C(C=C3)N=CN(C4=O)C)C)=O)C(C#N)(C)C	199	http://www.selleckchem.com/products/az628.html	MAPK
S2747	AMG-458	h7	L1200-03	539.58	913376-83-7	free base	c-Met	AMG 458 is a potent c-Met inhibitor with Ki of 1.2 nM, ~350-fold selectivity for c-Met than VEGFR2 in cells.	N1(N(C(C(=C1C)C(=O)NC2C=CC(=CN=2)OC3C=CN=C4C=C(C=CC=34)OC)=O)C5C=CC=CC=5)CC(C)(C)O	38	http://www.selleckchem.com/products/amg458.html	Protein Tyrosine Kinase
S2749	BGT226 (NVP-BGT226)	a8	L1200-03	650.6	1245537-68-1	free base	PI3K,mTOR	NVP-BGT226 is a novel class I PI3K/mTOR inhibitor for PI3Kα/β/γ with IC50 of 4 nM/63 nM/38 nM. Phase 1/2.	C(/C=C\C(=O)O)(=O)O.N1=CC2=C(C3=CC(=CC=C13)C4C=NC(=CC=4)OC)N(C(N2C)=O)C5C=C(C(=CC=5)N6CCNCC6)C(F)(F)F	46	http://www.selleckchem.com/products/nvp-bgt226.html	PI3K/Akt/mTOR
S2751	Milciclib (PHA-848125)	b8	L1200-03	460.57	802539-81-7	free base	CDK	PHA-848125 is a potent, ATP-competitive CDK inhibitor for CDK2 with IC50 of 45 nM. It is >3-fold more selective for CDK2 than CDK1, 2, 4, 5, and 7. Phase 2.	C12CC(C3=C(C(=NC(=NC=1)NC4=CC=C(C=C4)N5CCN(CC5)C)2)N(N=C3C(NC)=O)C)(C)C	199	http://www.selleckchem.com/products/pha-848125.html	Cell Cycle
S2752	HER2-Inhibitor-1	c8	L1200-03	569.63	937265-83-3	free base	HER2,EGFR	ARRY-380 is a potent and selective HER2 inhibitor with IC50 of 8 nM, equipotent against truncated p95-HER2, 500-fold more selective for HER2 versus EGFR. Phase 1.	N1C=NC(=C2C=C(C=CC=12)C3OC(=CC=3)CNCCS(=O)(=O)C)NC4C=C(C(=CC=4)OC5=CC6N(C=C5)N=CN=6)C	200	http://www.selleckchem.com/products/arry-380.html	Protein Tyrosine Kinase
S2755	Varlitinib	d8	L1200-03	466.94	845272-21-1	free base	EGFR	ARRY334543 is a selective and potent ErbB1(EGFR) and ErbB2(HER2) inhibitor with IC50 of 7 nM and 2 nM, respectively. Phase 2.	C12=C(C(=NC=N1)NC3=CC(=C(C=C3)OCC4SC=CN=4)Cl)C=C(C=C2)NC5OC[C@H](N=5)C	12	http://www.selleckchem.com/products/arry334543.html	Protein Tyrosine Kinase
S2758	Wortmannin	e8	L1200-03	428.43	19545-26-7	free base	Autophagy,ATM/ATR,PI3K	Wortmannin is a PI3K with IC50 of 3 nM, first described PI3K inhibitors, but little selectivity within the PI3K family. Also blocks autophagosome formation and potently inhibits DNA-PK/ATM with IC50 of 16 nM and 150 nM. Phase 4.	C1(C2C3[C@]([C@H](O1)COC)(C4=C(C(C=3OC=2)=O)[C@@]5(CCC([C@@](C[C@@H]4OC(=O)C)5C)=O)[H])C)=O	200	http://www.selleckchem.com/products/wortmannin.html	PI3K/Akt/mTOR
S2759	CUDC-907	f8	L1200-03	508.55	1339928-25-4	free base	PI3K,HDAC	CUDC-907 is a dual PI3K and HDAC inhibitor for PI3Kα and HDAC1/2/3/10 with IC50 of 19 nM and 1.7 nM/5 nM/1.8 nM/2.8 nM, respectively. Phase 1.	C1=NC(=NC=C1C(NO)=O)N(C)CC2=CC3=C(S2)C(=NC(=N3)C4=CC=C(N=C4)OC)N5CCOCC5	200	http://www.selleckchem.com/products/cudc-907.html	Cytoskeletal Signaling
S2761	NVP-BVU972	g8	L1200-03	340.38	1185763-69-2	free base	c-Met	NVP-BVU972 is a selective and potent Met inhibitor with IC50 of 14 nM.	C1C(=NN2C(C=1)=NC=C2CC3=CC=C4C(=C3)C=CC=N4)C5C=NN(C=5)C	199	http://www.selleckchem.com/products/nvp-bvu972.html	Protein Tyrosine Kinase
S2767	3-Methyladenine	h8	L1200-03	149.15	5142-23-4	free base	Autophagy,PI3K	3-Methyladenine is a selective PI3K inhibitor for Vps34 and PI3Kγ with IC50 of 25 μM and 60 μM; blocks class I PI3K consistently, whereas suppression of class III PI3K is transient, and also blocks autophagosome formation.	N1=CN=C2N(C=NC(=C12)N)C	26	http://www.selleckchem.com/products/3-methyladenine.html	PI3K/Akt/mTOR
S2768	Dinaciclib (SCH727965)	a9	L1200-03	396.49	779353-01-4	free base	CDK	Dinaciclib (SCH727965) is a novel and potent CDK inhibitor for CDK2, CDK5, CDK1 and CDK9 with IC50 of 1 nM, 1 nM, 3 nM and 4 nM, respectively. It also blocks thymidine (dThd) DNA incorporation. Phase 3.	C1C[C@H](N(CC1)C2C=C(N3C(N=2)=C(C=N3)CC)NCC4=CC=C[N+](=C4)[O-])CCO	199	http://www.selleckchem.com/products/dinaciclib-sch727965.html	Cell Cycle
S2769	Dovitinib (TKI-258) Dilactic Acid	b9	L1200-03	572.59	852433-84-2	dilactic Acid	PDGFR,FGFR,c-Kit,FLT3,VEGFR	Dovitinib Dilactic acid (TKI258 Dilactic acid) is the Dilactic acid of Dovitinib, which is a multitargeted RTK inhibitor, mostly for class III (FLT3/c-Kit) with IC50 of 1 nM/2 nM, also potent to class IV (FGFR1/3) and class V (VEGFR1-4) RTKs with IC50 of 8-13 nM, less potent to InsR, EGFR, c-Met, EphA2, Tie2, IGFR1 and HER2. Phase 4.	N1(C(C(=C(C2C(=CC=CC1=2)F)N)C3=NC4C(N3)=CC(=CC=4)N5CCN(CC5)C)=O).CC(C(O)=O)O.CC(C(O)=O)O	157	http://www.selleckchem.com/products/dovitinib.html	Angiogenesis
S2770	MK-5108 (VX-689)	c9	L1200-03	461.94	1010085-13-8	free base	Aurora Kinase	MK-5108 (VX-689) is a highly selective Aurora A inhibitor with IC50 of 0.064 nM and is 220- and 190-fold more selective for Aurora A than Aurora B/C, while it inhibits TrkA with less than 100-fold selectivity. Phase 1.	N1=C(C=CC=C1C[C@]2(CC[C@H](CC2)OC3=C(C(=CC=C3)Cl)F)C(=O)O)NC4SC=CN=4	199	http://www.selleckchem.com/products/mk-5108-vx-689.html	Cell Cycle
S2774	MK-2461	d9	L1200-03	495.55	917879-39-1	free base	c-Met,PDGFR,FGFR	MK-2461 is a potent, multi-targeted inhibitor for c-Met(WT/mutants) with IC50 of 0.4-2.5 nM, less potent to Ron, Flt1; 8- to 30-fold greater selectivity of c-Met targets versus FGFR1, FGFR2, FGFR3, PDGFRβ, KDR, Flt3, Flt4, TrkA, and TrkB. Phase 1/2. .	C12=C(C(C3=C(C=C1)C=CC(=C3)NS(N(C[C@H]4OCCOC4)C)(=O)=O)=O)C=C(C=N2)C5=CN(N=C5)C	199	http://www.selleckchem.com/products/mk-2461.html	Protein Tyrosine Kinase
S2783	AZD2014	e9	L1200-03	462.54	1009298-59-2	free base	mTOR	AZD2014 is a novel mTOR inhibitor with IC50 of 2.8 nM; highly selective against multiple PI3K isoforms (α/β/γ/δ). Phase 2.	C1=C(N=C2C(=C1)C(=NC(=N2)N3[C@H](COCC3)C)N4[C@H](COCC4)C)C5=CC(=CC=C5)C(NC)=O	82	http://www.selleckchem.com/products/azd2014.html	PI3K/Akt/mTOR
S2784	TAK-285	f9	L1200-03	547.96	871026-44-7	free base	EGFR,HER2	TAK-285 is a novel dual HER2 and EGFR(HER1) inhibitor with IC50 of 17 nM and 23 nM, >10-fold selectivity for HER1/2 than HER4, less potent to MEK1/5, c-Met, Aurora B, Lck, CSK etc. Phase 1.	C12=C(C(=NC=N1)NC3=CC=C(C(=C3)Cl)OC4=CC=CC(=C4)C(F)(F)F)N(C=C2)CCNC(=O)CC(O)(C)C	200	http://www.selleckchem.com/products/tak-285.html	Protein Tyrosine Kinase
S2789	Tofacitinib (CP-690550,Tasocitinib)	g9	L1200-03	312.37	477600-75-2	free base	JAK	Tofacitinib is a novel inhibitor of JAK3 with IC50 of 1 nM, 20- to 100-fold less potent against JAK2 and JAK1.	N1=CN=C2C(=C1N(C)[C@H]3CN(CC[C@@H]3C)C(=O)CC#N)C=CN2	198	http://www.selleckchem.com/products/tofacitinib-cp-690550.html	JAK/STAT
S2791	Sotrastaurin	h9	L1200-03	438.48	425637-18-9	free base	PKC	Sotrastaurin is a potent and selective pan-PKC inhibitor, mostly for PKCθ with Ki of 0.22 nM; inactive to PKCζ. Phase 1/2.	N1C(C(=C(C1=O)C2N=C(N=C3C=CC=CC=23)N4CCN(CC4)C)C5=CNC6C=CC=CC5=6)=O	198	http://www.selleckchem.com/products/sotrastaurin-aeb071.html	TGF-beta/Smad
S2796	WP1066	a10	L1200-03	356.22	857064-38-1	free base	JAK	WP1066 is a novel inhibitor of JAK2 and STAT3 with IC50 of 2.30 μM and 2.43 μM in HEL cells; shows activity to JAK2, STAT3, STAT5, and ERK1/2 not JAK1 and JAK3.	C(/C(=C/C1C=CC=C(N=1)Br)C#N)(=O)N[C@@H](C)C2C=CC=CC=2	202	http://www.selleckchem.com/products/wp1066.html	JAK/STAT
S2801	AZD4547	b10	L1200-03	463.57	1035270-39-3	free base	FGFR	AZD4547 is a novel selective FGFR inhibitor targeting FGFR1/2/3 with IC50 of 0.2 nM/2.5 nM/1.8 nM, weaker activity against FGFR4, VEGFR2(KDR), and little activity observed against IGFR, CDK2, and p38. Phase 1/2.	C1(=CC(=CC(=C1)CCC2=CC(=NN2)NC(=O)C3=CC=C(C=C3)N4C[C@@H](N[C@@H](C4)C)C)OC)OC	198	http://www.selleckchem.com/products/azd4547.html	Angiogenesis
S2806	CEP-33779	c10	L1200-03	462.57	1257704-57-6	free base	JAK	CEP33779 is a selective JAK2 inhibitor with IC50 of 1.8 nM, >40- and >800-fold versus JAK1 and TYK2.	C1(=CC=CC(=C1)NC2N=C3N(N=2)C=CC=C3C4=CC=C(C=C4)S(=O)(C)=O)N5CCN(CC5)C	201	http://www.selleckchem.com/products/cep33779.html	JAK/STAT
S2807	Dabrafenib (GSK2118436)	d10	L1200-03	519.56	1195765-45-7	free base	Raf	Dabrafenib (GSK2118436) is a mutant BRAFV600 specific inhibitor with IC50 of 0.8 nM, with 4- and 6-fold less potency against B-Raf(wt) and c-Raf, respectively. Phase 3.	C1(C(=CC=CC=1F)F)S(=O)(=O)NC2C(=C(C=CC=2)C3N=C(SC=3C4=NC(=NC=C4)N)C(C)(C)C)F	57	http://www.selleckchem.com/products/dabrafenib-gsk2118436a.html	MAPK
S2808	GDC-0068	e10	L1200-03	458	1001264-89-6	free base	Akt	GDC-0068 is a highly selective pan-Akt inhibitor targeting Akt1/2/3 with IC50 of 5 nM/18 nM/8 nM, 620-fold selectivity over PKA. Phase 2.	C1CN(CCN1C([C@@H](C2=CC=C(C=C2)Cl)CNC(C)C)=O)C3=C4C(=NC=N3)[C@H](C[C@H]4C)O	200	http://www.selleckchem.com/products/gdc-0068.html	PI3K/Akt/mTOR
S2811	INK 128 (MLN0128)	f10	L1200-03	309.33	1224844-38-5	free base	mTOR	INK 128 is a potent and selective mTOR inhibitor with IC50 of 1 nM; >200-fold less potent to class I PI3K isoforms, superior in blocking mTORC1/2 and sensitive to pro-invasion genes (vs Rapamycin). Phase 1.	N1=CN=C2C(=C1N)C(=NN2C(C)C)C3=CC4=C(C=C3)OC(=N4)N	200	http://www.selleckchem.com/products/ink128.html	PI3K/Akt/mTOR
S2814	BYL719	g10	L1200-03	441.47	1217486-61-7	free base	PI3K	BYL719 is a potent and selective PI3Kα inhibitor with IC50 of 5 nM, and minimal effect on PI3Kβ/γ/δ. Phase 1/2.	N1([C@@H](CCC1)C(=O)N)C(=O)NC2SC(=C(N=2)C)C3=CC(=NC=C3)C(C(F)(F)F)(C)C	199	http://www.selleckchem.com/products/byl719.html	PI3K/Akt/mTOR
S2816	Tyrphostin AG 879	h10	L1200-03	316.46	148741-30-4	free base	HER2	Tyrphostin AG 879 potently inhibits HER2/ErbB2 with IC50 of 1 μM, 100- and 500-fold higher selective to ErbB2 than PDGFR and EGFR.	C(/C(=C/C1C=C(C(=C(C=1)C(C)(C)C)O)C(C)(C)C)C#N)(N)=S	113	http://www.selleckchem.com/products/tyrphostin-ag-879-ag-879.html	Protein Tyrosine Kinase
S2817	Torin 2	a11	L1200-03	432.4	1223001-51-1	free base	ATM/ATR,mTOR	Torin 2 is a potent and selective mTOR inhibitor with IC50 of 0.25 nM; 800-fold greater selectivity for mTOR than PI3K and improved pharmacokinetic properties. Inhibition of ATM/ATR/DNA-PK with EC50 of 28 nM/35 nM/118 nM, respectively.	N1(C(C=CC2C=NC3C(C1=2)=CC(=CC=3)C4C=NC(=CC=4)N)=O)C5C=C(C=CC=5)C(F)(F)F	46	http://www.selleckchem.com/products/torin-2.html	PI3K/Akt/mTOR
S2820	TAE226 (NVP-TAE226)	b11	L1200-03	468.94	761437-28-9	free base	FAK	NVP-TAE226 is a potent FAK inhibitor with IC50 of 5.5 nM and modestly potent to Pyk2, ~10- to 100-fold less potent against InsR, IGF-1R, ALK, and c-Met.	C1(=CC(=C(C=C1)NC2=NC(=C(C=N2)Cl)NC3=C(C=CC=C3)C(NC)=O)OC)N4CCOCC4	200	http://www.selleckchem.com/products/nvp-tae226.html	Angiogenesis
S2824	TPCA-1	c11	L1200-03	279.29	507475-17-4	free base	IκB/IKK	TPCA-1 is an inhibitor of IKK-2 with IC50 of 17.9 nM, inhibits NF-κB pathway, exhibits 22-fold selectivity over IKK-1.	C1(=C(C=C(S1)C2C=CC(=CC=2)F)C(=O)N)NC(=O)N	200	http://www.selleckchem.com/products/tpca-1.html	NF-κB
S2842	SAR131675	d11	L1200-03	358.39	1433953-83-3	free base	VEGFR	SAR131675 is a VEGFR3 inhibitor with IC50/Ki of 23 nM/12 nM, about 50- and 10-fold more selective for VEGFR3 than VEGFR1/2, little activity against Akt1, CDKs, PLK1, EGFR, IGF-1R, c-Met, Flt2 etc.	C12C(N(C(=C(C1=O)C(NC)=O)N)CC)=NC(=CC=2)C#C[C@](O)(C)COC	83	http://www.selleckchem.com/products/sar131675.html	Protein Tyrosine Kinase
S2843	BI-D1870	e11	L1200-03	391.42	501437-28-1	free base	S6 Kinase	BI-D1870 is an ATP-competitive inhibitor of S6 ribosome for RSK1/2/3/4 with IC50 of 31 nM/24 nM/18 nM/15 nM, respectively; 10- to 100-fold selectivity for RSK than MST2, GSK-3β, MARK3, CK1 and Aurora B.	C1(=C(C=C(C=C1F)NC2=NC3=C(C=N2)N(C(C(N3CCC(C)C)C)=O)C)F)O	199	http://www.selleckchem.com/products/bi-d1870.html	PI3K/Akt/mTOR
S2845	Semaxanib (SU5416)	f11	L1200-03	238.28	194413-58-6	free base	VEGFR	Semaxanib (SU5416) is a potent and selective VEGFR(Flk-1/KDR) inhibitor with IC50 of 1.23 μM, 20-fold more selective for VEGFR than PDGFRβ, lack of activity against EGFR, InsR and FGFR. Phase 3.	C1=CC=C2C(=C1)/C(C(N2)=O)=C/C3NC(=CC=3C)C	92	http://www.selleckchem.com/products/semaxanib-su5416.html	Protein Tyrosine Kinase
S2859	Golvatinib (E7050)	g11	L1200-03	633.69	928037-13-2	free base	VEGFR,c-Met	Golvatinib (E7050) is a dual c-Met and VEGFR-2 inhibitor with IC50 of 14 nM and 16 nM, does not inhibit bFGF-stimulated HUVEC growth (up to 1000 nM). Phase 1/2.	C1=C(C=CC(=C1F)NC(C2(C(NC3=CC=C(C=C3)F)=O)CC2)=O)OC4=CC(=NC=C4)NC(N5CCC(CC5)N6CCN(CC6)C)=O	31	http://www.selleckchem.com/products/golvatinib-e7050.html	Protein Tyrosine Kinase
S2864	IMD 0354	h11	L1200-03	383.67	978-62-1	free base	IκB/IKK	IMD-0354 is an IKKβ inhibitor and blocks IκBα phosphorylation in NF-κB pathway.	C1=CC(=CC(=C1O)C(NC2=CC(=CC(=C2)C(F)(F)F)C(F)(F)F)=O)Cl	26	http://www.selleckchem.com/products/imd-0354.html	NF-κB
S2867	WHI-P154	a1	L1200-04	376.2	211555-04-3	free base	JAK,EGFR	WHI-P154 is a potent JAK3 inhibitor with IC50 of 1.8 μM, no activity against JAK1 or JAK2, also inhibits EGFR, Src, Abl, VEGFR and MAPK, prevents Stat3, but not Stat5 phosphorylation.	N1C=NC(=C2C=C(C(=CC=12)OC)OC)NC3C=C(C(=CC=3)O)Br	199	http://www.selleckchem.com/products/whi-p154.html	JAK/STAT
S2870	TG100713	b1	L1200-04	254.25	925705-73-3	free base	PI3K	TG100713 is a pan-PI3K inhibitor against PI3Kγ, PI3Kδ, PI3Kα and PI3Kβ with IC50 of 50 nM, 24 nM, 165 nM and 215 nM, respectively.	C1(C=C(C=CC=1)C2=NC3=C(N=C(N=C(N=C2)3)N)N)O	10	http://www.selleckchem.com/products/tg-100713.html	PI3K/Akt/mTOR
S2872	GW5074	c1	L1200-04	520.94	220904-83-6	free base	Raf	GW5074 is a potent and selective c-Raf inhibitor with IC50 of 9 nM, no effect on the activities of JNK1/2/3, MEK1, MKK6/7, CDK1/2, c-Src, p38 MAP, VEGFR2 or c-Fms is noted.	C1=C2C(=CC=C1I)NC(C/2=C/C3=CC(=C(C(=C3)Br)O)Br)=O	199	http://www.selleckchem.com/products/gw5074.html	MAPK
S2882	IKK-16 (IKK Inhibitor VII)	d1	L1200-04	483.63	873225-46-8	free base	IκB/IKK	IKK 16 is a selective IκB kinase (IKK) inhibitor for IKK-2, IKK complex and IKK-1 with IC50 of 40 nM, 70 nM and 200 nM, respectively.	C1(C=CC(=CC=1)NC2N=C(C=CN=2)C3=CC4C(S3)=CC=CC=4)C(=O)N5CCC(CC5)N6CCCC6	200	http://www.selleckchem.com/products/ikk-16.html	NF-κB
S2890	PF-562271	e1	L1200-04	507.49	717907-75-0	free base	FAK	PF-562271 is a potent, ATP-competitive, reversible inhibitor of FAK with IC50 of 1.5 nM, ~10-fold less potent for Pyk2 than FAK and >100-fold selectivity against other protein kinases, except for some CDKs.	C1=NC(=C(C=C1)CNC2=C(C=NC(=N2)NC3=CC=C4C(=C3)CC(N4)=O)C(F)(F)F)N(C)S(=O)(=O)C	199	http://www.selleckchem.com/products/pf-562271.html	Angiogenesis
S2895	Tyrphostin 9	f1	L1200-04	282.38	10537-47-0	free base	EGFR	Tyrphostin 9 is firstly designed as an EGFR inhibitor with IC50 of 460 μM, but is also found to be more potent to PDGFR with IC50 of 0.5 μM.	C1(C(=C(C=C(C=1)C=C(C#N)C#N)C(C)(C)C)O)C(C)(C)C	198	http://www.selleckchem.com/products/tyrphostin-9-sf-6847.html	Protein Tyrosine Kinase
S2896	ZM 323881 HCl	g1	L1200-04	411.86	193000-39-4	hydrochloride	VEGFR	ZM 323881 is a potent and selective VEGFR2 inhibitor with IC50 of <2 nM, almost no activity on VEGFR1, PDGFRβ, FGFR1, EGFR and ErbB2.	C1(C(=CC(=C(C=1)NC2N=CN=C3C=C(C=CC=23)OCC4C=CC=CC=4)F)C)O.Cl	24	http://www.selleckchem.com/products/zm-323881-hcl.html	Protein Tyrosine Kinase
S2897	ZM 306416	h1	L1200-04	333.74	690206-97-4	free base	VEGFR	ZM 306416 is a VEGFR (Flt and KDR) inhibitor for VEGFR1 with IC50 of 0.33 μM, but also found to inhibit EGFR with IC50 of <10 nM.	C12C(C=C(C(=C1)OC)OC)=NC=NC=2NC3=C(C=C(C=C3)Cl)F	200	http://www.selleckchem.com/products/zm-306416.html	Protein Tyrosine Kinase
S2899	GNF-2	a2	L1200-04	374.32	778270-11-4	free base	Bcr-Abl	GNF-2 is a highly selective non-ATP competitive inhibitor of Bcr-Abl, shows no activity to Flt3-ITD, Tel-PDGFR, TPR-MET and Tel-JAK1 transformed tumor cells.	C1=CC(=CC(=C1)C(=O)N)C2=NC=NC(=C2)NC3=CC=C(C=C3)OC(F)(F)F	200	http://www.selleckchem.com/products/gnf-2.html	Angiogenesis
S2902	S-Ruxolitinib (INCB018424)	b2	L1200-04	306.37	941685-37-6	free base	JAK	S-Ruxolitinib is the chirality of INCB018424, which is the first potent, selective, JAK1/2 inhibitor to enter the clinic with IC50 of 3.3 nM/2.8 nM, >130-fold selectivity for JAK1/2 versus JAK3. Phase 3.	N1C2=C(C(=NC=1)C3=CN(N=C3)[C@H](C4CCCC4)CC#N)C=CN2	199	http://www.selleckchem.com/products/s-ruxolitinib.html	JAK/STAT
S2904	PF-477736	c2	L1200-04	419.48	952021-60-2	free base	Chk	PF-477736 is a selective, potent and ATP-competitive Chk1 inhibitor with Ki of 0.49 nM and also inhibits VEGFR2, Aurora-A, FGFR3, Flt3, Fms (CSF1R), Ret and Yes. It shows ~100-fold selectivity for Chk1 than Chk2. Phase 1.	C1=C(C=C2C3=C1C(NN=CC(=C(N2)C4C=NN(C=4)C)3)=O)NC([C@@H](C5CCCCC5)N)=O	14	http://www.selleckchem.com/products/pf-477736.html	Cell Cycle
S2911	Go 6983	d2	L1200-04	442.51	133053-19-7	free base	PKC	Go 6983 is a pan-PKC inhibitor against for PKCα, PKCβ, PKCγ and PKCδ with IC50 of 7 nM, 7 nM, 6 nM and 10 nM, respectively; less potent to PKCζ and inactive to PKCμ.	C1(=CC=C2C(=C1)C(=CN2CCCN(C)C)C3C(NC(C=3C4C5=C(C=CC=C5)NC=4)=O)=O)OC	133	http://www.selleckchem.com/products/go-6983.html	TGF-beta/Smad
S2913	BAY 11-7082	e2	L1200-04	207.25	19542-67-7	free base	IκB/IKK,E2 conjugating	BAY 11-7082 is a NF-κB inhibitor, inhibits TNFα-induced IκBα phosphorylation with IC50 of 10 μM.	C1(S(/C=C/C#N)(=O)=O)C=CC(=CC=1)C	197	http://www.selleckchem.com/products/bay-11-7082-bay-11-7821.html	NF-κB
S2922	Icotinib	f2	L1200-04	391.42	610798-31-7	free base	EGFR	Icotinib is a potent and specific EGFR inhibitor with IC50 of 5 nM, including the EGFR, EGFR(L858R), EGFR(L861Q), EGFR(T790M) and EGFR(T790M, L858R). Phase 4.	C1=C(C=CC=C1NC2=NC=NC3=C2C=C4C(=C3)OCCOCCOCCO4)C#C	199	http://www.selleckchem.com/products/icotinib.html	Protein Tyrosine Kinase
S2924	CHIR-99021 (CT99021) HCl	g2	L1200-04	501.8	252917-06-9(freebase)	hydrochloride	GSK-3	CHIR-99021 HCl (CT99021) is hydrochloride of CHIR-99021, which is a GSK-3α/β inhibitor with IC50 of 10 nM/6.7 nM; ability to distinguish between GSK-3 and its closest homologs Cdc2 and ERK2.	C1(=NC=C(C(=N1)C2=CC=C(C=C2Cl)Cl)C3NC=C(N=3)C)NCCNC4(=NC=C(C=C4)C#N).Cl	185	http://www.selleckchem.com/products/chir-99021-ct99021-hcl.html	PI3K/Akt/mTOR
S2928	TAK-715	h2	L1200-04	399.51	303162-79-0	free base	p38 MAPK	TAK-715 is a p38 MAPK inhibitor for p38α with IC50 of 7.1 nM, 28-fold more selective for p38α over p38β, no inhibition to p38γ/δ, JNK1, ERK1, IKKβ, MEKK1 or TAK1. Phase 2.	C(C1C=CC=CC=1)(=O)NC2C=C(C=CN=2)C3=C(N=C(S3)CC)C4C=C(C=CC=4)C	200	http://www.selleckchem.com/products/tak-715.html	MAPK
S3012	Pazopanib	a3	L1200-04	437.52	444731-52-6	free base	PDGFR,c-Kit,VEGFR	Pazopanib is a novel multi-target inhibitor of VEGFR1, VEGFR2, VEGFR3, PDGFR, FGFR, c-Kit and c-Fms with IC50 of 10 nM, 30 nM, 47 nM, 84 nM, 74 nM, 140 nM and 146 nM, respectively.	C1(C(=CC=C(C=1)NC2N=C(C=CN=2)N(C)C3C=CC4=C(N(N=C(C=3)4)C)C)C)S(=O)(=O)N	201	http://www.selleckchem.com/products/pazopanib.html	Protein Tyrosine Kinase
S3026	Piceatannol	b3	L1200-04	244.24	10083-24-6	free base	Syk	Piceatannol, a natural stilbene, is a selective Syk inhibitor and ~10-fold selectivity versus Lyn.	C1(C(=CC(=CC=1)/C=C/C2C=C(C=C(C=2)O)O)O)O	196	http://www.selleckchem.com/products/piceatannol.html	Angiogenesis
S4001	Cabozantinib malate (XL184)	c3	L1200-04	635.59	1140909-48-3	Malate	VEGFR	Cabozantinib malate is the malate of Cabozantinib, a potent VEGFR2 inhibitor with IC50 of 0.035 nM and also inhibits c-Met, Ret, Kit, Flt-1/3/4, Tie2, and AXL with IC50 of 1.3 nM, 4 nM, 4.6 nM, 12 nM/11.3 nM/6 nM, 14.3 nM and 7 nM, respectively.	C12(=C(C(=CC=N1)OC3=CC=C(C=C3)NC(C4(C(NC5=CC=C(C=C5)F)=O)CC4)=O)C=C(C(=C2)OC)OC).C(C[C@H](O)C(=O)O)(=O)O	100	www.selleckchem.com/products/cabozantinib-malate.html	Protein Tyrosine Kinase
S4901	JNK-IN-8	d3	L1200-04	507.59	1410880-22-6	Free Base	JNK	JNK-IN-8 is the first irreversible JNK inhibitor for JNK1, JNK2 and JNK4 with IC50 of 4.7 nM, 18.7 nM and 1 nM, >10-fold selectivity against MNK2, Fms and no inhibition to c-Kit, Met, PDGFRβ.	C(C1C=C(C=CC=1)NC(/C=C/CN(C)C)=O)(=O)NC2C=C(C(=CC=2)NC3N=C(C=CN=3)C4C=NC=CC=4)C	100	www.selleckchem.com/products/jnk-in-8.html	MAPK
S4907	SC-514	e3	L1200-04	224.3	354812-17-2	free base	IκB/IKK	SC-514 is an orally active, ATP-competitive IKK-2 inhibitor with IC50 of 3-12 μM, blocks NF-κB-dependent gene expression, does not inhibit other IKK isoforms or other serine-threonine and tyrosine kinases.	C1(=CC(=C(S1)C(=O)N)N)C2=CSC=C2	200	http://www.selleckchem.com/products/sc-514.html	NF-κB
S5001	Tofacitinib (CP-690550) Citrate	f3	L1200-04	504.49	540737-29-9	citrate	JAK	Tofacitinib citrate (CP-690550 citrate) is a novel inhibitor of JAK3 with IC50 of 1 nM, 20- to 100-fold less potent against JAK2 and JAK1.	N1(=CN=C2C(=C1N(C)[C@H]3CN(CC[C@@H]3C)C(=O)CC#N)C=CN2).C(C(C(O)=O)(CC(=O)O)O)C(O)=O	198	http://www.selleckchem.com/products/CP-690550.html	JAK/STAT
S5002	Fingolimod (FTY720) HCl	g3	L1200-04	343.9	162359-56-0	hydrochloride	S1P Receptor	Fingolimod (FTY720) is a S1P antagonist with IC50 of 0.033 nM.	C1(=CC=C(C=C1)CCCCCCCC)CCC(CO)(N)CO.Cl	200	http://www.selleckchem.com/products/FTY720.html	GPCR & G Protein
S6005	VX-702	h3	L1200-04	404.3	745833-23-2	free base	p38 MAPK	VX-702 is a highly selective inhibitor of p38α MAPK, 14-fold higher potency against the p38α versus p38β. Phase 2.	C1=CC(=C(C(=C1)F)N(C2=NC(=C(C=C2)C(N)=O)C3=C(C=C(C=C3)F)F)C(=O)N)F	200	http://www.selleckchem.com/products/VX-702.html	MAPK
S7000	AP26113	a4	L1200-04	529.01	1197958-12-5	free base	ALK	AP26113 is a potent ALK inhibitor with IC50 of 0.62 nM, demonstrated ability overcome Crizotinib resistance mediated by a L1196M mutation. Phase 1/2.	C1(N=C(C(=CN=1)Cl)NC2C(=CC=CC=2)P(=O)(C)C)NC3C(=CC(=CC=3)N4CCC(CC4)N(C)C)OC	85	http://www.selleckchem.com/products/ap26113.html	Protein Tyrosine Kinase
S7007	MEK162 (ARRY-162, ARRY-438162)	b4	L1200-04	441.23	606143-89-9	free base	MEK	ARRY-438162 is a potent inhibitor of MEK1/2 with IC50 of 12 nM.	C12=C(C=C(C(=C1F)NC3=C(C=C(C=C3)Br)F)C(NOCCO)=O)N(C=N2)C	199	http://www.selleckchem.com/products/mek162.html	MAPK
S7008	PP2	c4	L1200-04	301.77	172889-27-9	free base	Src	PP2 is Src family kinase inhibitor, potently inhibits Lck/Fyn with IC50 of 4 nM/5 nM, ~100-fold less potent to EGFR, inactive for ZAP-70, JAK2 and PKA.	N1=CN=C2C(=C1N)C(=NN2C(C)(C)C)C3=CC=C(C=C3)Cl	198	https://www.selleckchem.com/products/pp2.html	Angiogenesis
S7016	VS-5584 (SB2343)	d4	L1200-04	354.41	1246560-33-7	Free Base	PI3K	VS-5584 (SB2343) is a potent and selective dual PI3K/mTOR inhibitor for mTOR, PI3Kα/β/δ/γ with IC50 of 3.4 nM and 2.6-21 nM, respectively. Phase 1.	N1=CC(=CN=C1N)C2=NC(=NC3=C2N=C(N3C(C)C)C)N4CCOCC4	71	www.selleckchem.com/products/vs-5584-sb2343.html	PI3K/Akt/mTOR
S7018	CZC24832	e4	L1200-04	364.4	1159824-67-5	free base	PI3K	CZC24832 is the first selective PI3Kγ inhibitor with IC50 of 27 nM, with 10-fold selectivity over PI3Kβ and >100-fold selectivity over PI3Kα and PI3Kδ.	C1(=CN=CC(=C1)C2C=C(C3=NC(=NN(C=2)3)N)F)S(=O)(=O)NC(C)(C)C	13	http://www.selleckchem.com/products/czc24832.html	PI3K/Akt/mTOR
S7028	IPI-145 (INK1197)	f4	L1200-04	416.86	1201438-56-3	free base	PI3K	IPI-145 (INK1197) is a novel and selective PI3K δ/γ inhibitor with Ki and IC50 of 23 pM/243 pM and 1 nM/50 nM, highly selective for PI3K δ/γ than other protein kinases. Phase 2.	C1=CC=C2C(=C1Cl)C(N(C(=C2)[C@H](C)NC3=NC=NC4=C3N=CN4)C5=CC=CC=C5)=O	201	http://www.selleckchem.com/products/ipi-145-ink1197.html	Angiogenesis
S7036	XL019	g4	L1200-04	444.53	945755-56-6	free base	JAK	XL019 is a potent and selective JAK2 inhibitor with IC50 of 2.2 nM, exhibiting >50-fold selectivity over JAK1, JAK3 and TYK2. Phase 1.	C1=CC(=CC=C1NC([C@@H]2CCCN2)=O)C3=CC=NC(=N3)NC4=CC=C(C=C4)N5CCOCC5	35	http://www.selleckchem.com/products/xl019.html	JAK/STAT
S7039	PD168393	h4	L1200-04	369.22	194423-15-9	free base	EGFR	PD168393 is an irreversible EGFR inhibitor with IC50 of 0.70 nM, irreversibly alkylate Cys-773; inactive against insulin, PDGFR, FGFR and PKC.	C1=C(C=C2C(=C1)N=CN=C2NC3=CC=CC(=C3)Br)NC(C=C)=O	200	https://www.selleckchem.com/products/pd168393.html	Protein Tyrosine Kinase
S7041	CX-6258 HCl	a5	L1200-04	498.4	1353859-00-3	Salt	Pim	CX-6258 HCl is a potent, orally efficacious pan-Pim kinase inhibitor with IC50 of 5 nM, 25 nM and 16 nM for Pim1, Pim2, and Pim3, respectively.	C1(=CC=CC(=C1)C2=CC=C(O2)/C=C3/C(NC4=C3C=C(C=C4)Cl)=O)C(N5CCCN(CC5)C)=O.Cl	57	www.selleckchem.com/products/CX-6258.html	JAK/STAT
S7050	AZ20	b5	L1200-04	412.51	1233339-22-4	free base	ATM/ATR	AZ20 is a novel potent and selective inhibitor of ATR kinase with IC50 of 5 nM, 8-fold selectivity over mTOR.	C1=C(N=C(N=C1N2[C@@H](COCC2)C)C3=CC=CC4=C3C=CN4)C5(S(C)(=O)=O)CC5	201	http://www.selleckchem.com/products/az20.html	PI3K/Akt/mTOR
S7051	CGI1746	c5	L1200-04	579.69	910232-84-7	Free Base	BTK	CGI1746 is a potent and highly selective small-molecule inhibitor of the Btk with IC50 of 1.9 nM.	C1(=NC(=CN(C1=O)C)C2=CC=CC(=C2C)NC(C3=CC=C(C=C3)C(C)(C)C)=O)NC4=CC=C(C=C4)C(=O)N5CCOCC5	100	www.selleckchem.com/products/cgi1746.html	Angiogenesis
S7060	PP1	d5	L1200-04	281.36	172889-26-8	free base	Src	PP1 is a potent and selective Src inhibitor for Lck/Fyn with IC50 of 5 nM/ 6 nM.	N1=CN=C2C(=C1N)C(=NN2C(C)(C)C)C3=CC=C(C=C3)C	14	http://www.selleckchem.com/products/pp1.html	Angiogenesis
S7065	MK-8745	e5	L1200-04	431.91	885325-71-3	free base	Aurora Kinase	MK-8745 is a potent and selective Aurora A inhibitor with IC50 of 0.6 nM, more than 450-fold selectivity for Aurora A over Aurora B.	C1(=CC=CC(=C1F)C(N2CCN(CC2)CC3=CC=CC(=N3)NC4=NC=CS4)=O)Cl	199	http://www.selleckchem.com/products/mk-8745.html	Cell Cycle
S7083	LDK378	f5	L1200-04	558.14	1032900-25-6	free base	ALK	LDK378 is potent inhibitor against ALK with IC50 of 0.2 nM, shows 40- and 35-fold selectivity against IGF-1R and InsR, respectively. Phase 2.	C1=CC(=C(C=C1)NC2=C(Cl)C=NC(=N2)NC3=C(C=C(C(=C3)C)C4CCNCC4)OC(C)C)S(C(C)C)(=O)=O	35	http://www.selleckchem.com/products/ldk378.html	Protein Tyrosine Kinase
S7087	GSK2334470	g5	L1200-04	462.59	1227911-45-6	Free Base	PDK-1	GSK2334470 is a novel PDK1 inhibitor with IC50 of ~10 nM, with no activity at other close related AGC-kinases.	C1(=NC(=NC(=C1)C2=CC3=C(C=C2)C(=NN3)N)NC)N4[C@@H](CC[C@@H](C4)C(=O)NC5CCCCC5)C	90	www.selleckchem.com/products/gsk2334470.html	PI3K/Akt/mTOR
S7091	Zotarolimus(ABT-578)	h5	L1200-04	966.21	221877-54-9	Free Base	mTOR	Zotarolimus (ABT-578) is an analogue of rapamycin, and inhibits FKBP-12 binding with IC50 of 2.8 nM.	[C@H]1(CC[C@@H]2O[C@@]1(C(=O)C(=O)N3[C@@](CCCC3)(C(O[C@@H](CC([C@@H](/C=C(/[C@H]([C@H](C([C@@H](C[C@@H](/C=C/C=C/C=C(/[C@H](C2)OC)C)C)C)=O)OC)O)C)C)=O)[C@@H](C[C@@H]4CC[C@@H]([C@@H](C4)OC)N5N=NN=C5)C)=O)[H])O)C	100	www.selleckchem.com/products/zotarolimus-abt-578.html	PI3K/Akt/mTOR
S7093	IPA-3	a6	L1200-04	350.45	42521-82-4	free base	PAK	IPA-3 is a selective non-ATP competitive Pak1 inhibitor with IC50 of 2.5 μM, no inhibition to group II PAKs (PAKs 4-6).	S(SC1C(=CC=C2C=CC=CC=12)O)C3C(=CC=C4C=CC=CC=34)O	199	https://www.selleckchem.com/products/ipa-3.html	Cytoskeletal Signaling
S7094	PF-3758309	b6	L1200-04	490.62	898044-15-0	Free Base	PAK	PF-03758309 is a potent, ATP-competitive, pyrrolopyrazole inhibitor of PAK4 with IC50 of 1.3 nM.	C12=C(N=C(N=C1NC3C4=C(NN=3)C(N(C4)C(=O)N[C@H](CN(C)C)C5=CC=CC=C5)(C)C)C)C=CS2	98	www.selleckchem.com/products/pf-3758309.html	Cytoskeletal Signaling
S7102	VE-822	c6	L1200-04	463.55	1232416-25-9	free base	ATM/ATR	VE-822 is an ATR inhibitor with IC50 of 19 nM.	N1=CC(=NC(=C1N)C2=CC(=NO2)C3=CC=C(C=C3)CNC)C4=CC=C(C=C4)S(=O)(=O)C(C)C	77	http://www.selleckchem.com/products/ve-822.html	PI3K/Akt/mTOR
S7104	AZD1208	d6	L1200-04	379.48	1204144-28-4	Free Base	Pim	AZD1208 is a potent, and orally available Pim kinase inhibitor with IC50 of 0.4 nM, 5 nM, and 1.9 nM for Pim1, Pim2, and Pim3, respectively. Phase 1.	C1=CC=C(C(=C1/C=C2/C(NC(S2)=O)=O)N3C[C@@H](CCC3)N)C4=CC=CC=C4	75	www.selleckchem.com/products/azd-1208.html	JAK/STAT
S7106	AZD3463	e6	L1200-04	448.95	1356962-20-3	free base	ALK	AZD3463 is a novel orally bioavailable ALK inhibitor with Ki of 0.75 nM, which also inhibits IGF1R with equivalent potency.	C12=C(C=CC=C1)C(=CN2)C3=C(C=NC(=N3)NC4=C(C=C(C=C4)N5CCC(CC5)N)OC)Cl	53	http://www.selleckchem.com/products/azd3463.html	Protein Tyrosine Kinase
S7114	NU6027	f6	L1200-04	251.28	220036-08-8	free base	CDK	NU6027 is a potent ATR/CDK inhibitor, inhibits CDK1/2, ATR and DNA-PK with Ki of 2.5 μM/1.3 μM, 0.4 μM and 2.2 μM, enter cells more readily than the 6-aminopurine-based inhibitors.	C1CCCC(C1)COC2=NC(=NC(=C2N=O)N)N	198	http://www.selleckchem.com/products/nu6027.html	Cell Cycle
S7127	TIC10	g6	L1200-04	386.49	41276-02-2	free base	Akt	TIC10 inactivates Akt and ERK to induce TRAIL through Foxo3a, possesses superior drug properties: delivery across the blood-brain barrier, superior stability and improved pharmacokinetics.	C1=CC=CC(=C1)CN2CCC3=C(C2)C(N4C(N3CC5=C(C=CC=C5)C)=NCC4)=O	28	http://www.selleckchem.com/products/tic10.html	PI3K/Akt/mTOR
S7136	CGK 733	h6	L1200-04	555.84	905973-89-9	free base	ATM/ATR	CGK 733 is a potent and selective inhibitor of ATM/ATR with IC50 of ~200 nM.	C1=C(C(=CC(=C1)NC(NC(C(Cl)(Cl)Cl)NC(C(C2=CC=CC=C2)C3=CC=CC=C3)=O)=S)[N+](=O)[O-])F	179	http://www.selleckchem.com/products/cgk-733.html	DNA Damage
S7145	AZD1080	a7	L1200-04	334.37	612487-72-6	free base	GSK-3	AZD1080 is a selective, orally active, brain permeable GSK3 inhibitor, inhibits human GSK3α and GSK3β with Ki of 6.9 nM and 31 nM, respectively, shows >14-fold selectivity against CDK2, CDK5, CDK1 and Erk2.	C1=C(C=C2C(=C1)NC(=C2C3=CC=C(C=N3)CN4CCOCC4)O)C#N	155	http://www.selleckchem.com/products/azd1080.html	PI3K/Akt/mTOR
S7153	10058-F4	b7	L1200-04	249.35	403811-55-2	free base	c-Myc	10058-F4 is a c-Myc inhibitor that specificallly inhibits the c-Myc-Max interaction and prevents transactivation of c-Myc target gene expression.	C1=C(C=CC(=C1)/C=C2\C(NC(S2)=S)=O)CC	200	https://www.selleckchem.com/products/10058-f4.html	Cell Cycle
S7158	LY2835219	c7	L1200-04	602.7	1231930-82-7	mesylate	CDK	LY2835219 is a potent and selective inhibitor of CDK4 and CDK6 with IC50 of 2 nM and 10 nM, respectively.	C1(=CC=C(N=C1)NC2=NC(=C(C=N2)F)C3=CC(=C4C(=C3)N(C(=N4)C)C(C)C)F)CN5(CCN(CC5)CC).CS(=O)(=O)O	137	http://www.selleckchem.com/products/ly2835219.html	Cell Cycle
S7167	SSR128129E	d7	L1200-04	346.31	848318-25-2	free base	FGFR	SSR128129E is an orally-active and allosteric FGFR1 inhibitor with IC50 of 1.9 μM, while not affecting other related RTKs.	C1=CC2N(C(=C(C=2OC)C)C(=O)C3=CC=C(C(=C3)C(O[Na])=O)N)C=C1	199	http://www.selleckchem.com/products/ssr128129e.html	Angiogenesis
S7173	AVL-292	e7	L1200-04	423.44	1202757-89-8	free base	BTK	AVL-292 is a covalent, orally active, and highly selective BTK inhibitor with IC50 of <0.5 nM, displaying at least 1400-fold selectivity over the other kinases assayed. Phase 1.	C1(=CN=C(N=C1NC2=CC(=CC=C2)NC(C=C)=O)NC3=CC=C(C=C3)OCCOC)F	200	http://www.selleckchem.com/products/avl-292.html	Angiogenesis
S7176	SKI II	f7	L1200-04	302.78	312636-16-1	free base	S1P Receptor	SKI II is a highly selective and non ATP-competitive S1P receptor inhibitor with IC50 of 0.5 μM, while exhibits no inhibitory on other kinases including PI3K, PKCα and ERK2.	C1(C2=CC=C(C=C2)Cl)N=C(NC3=CC=C(C=C3)O)SC=1	201	http://www.selleckchem.com/products/ski-ii.html	GPCR & G Protein
S7177	PF-543	g7	L1200-04	465.6	1415562-82-1	Free Base	S1P Receptor	PF-543, a novel sphingosine-competitive inhibitor of SphK1, inhibits SphK1 with IC50 and Ki of 2.0 nM and 3.6 nM, exhibits >100-fold selectivity over the SphK2 isoform.	C1=CC=CC(=C1)S(CC2=CC(=CC(=C2)C)OCC3=CC=C(C=C3)CN4[C@H](CCC4)CO)(=O)=O	93	www.selleckchem.com/products/pf-543.html	GPCR & G Protein
S7194	GZD824	h7	L1200-04	724.77	1421783-64-3	mesylate	Bcr-Abl	GZD824 is a novel orally bioavailable Bcr-Abl inhibitor for Bcr-Abl(WT) and Bcr-Abl(T315I) with IC50 of 0.34 nM and 0.68 nM, respectively.	C1(=CC(=CC(=C1C)C#CC2=CC3=C(N=C2)NN=C3)C(NC4=CC(=C(C=C4)CN5CCN(CC5)C)C(F)(F)F)=O).CS(=O)(=O)O.CS(=O)(=O)O	137	http://www.selleckchem.com/products/gzd824.html	Angiogenesis
S7195	RKI-1447	a8	L1200-04	326.37	1342278-01-6	free base	ROCK	RKI-1447 is a potent inhibitor of ROCK1 and ROCK2, with IC50 of 14.5 nM and 6.2 nM, respectively, has anti-invasive and antitumor activities.	C1=NC=CC(=C1)C2N=C(SC=2)NC(NCC3=CC=CC(=C3)O)=O	199	http://www.selleckchem.com/products/rki-1447.html	Cell Cycle
S7198	BIO	b8	L1200-04	356.17	667463-62-9	free base	GSK-3	BIO (6-bromoindirubin-3'-oxime) is a specific inhibitor of GSK-3 with IC50 of 5 nM for GSK-3α/β, shows >16-fold selectivity over CDK5, also a pan-JAK inhibitor.	C1=CC=C2C(=C1)C(\C(N2)=C3\C(NC4=C3C=CC(=C4)Br)=O)=N\O	199	http://www.selleckchem.com/products/bio.html	PI3K/Akt/mTOR
S7206	CNX-2006	c8	L1200-04	545.53	1375465-09-0	Free Base	EGFR	CNX-2006 is a novel irreversible mutant-selective EGFR inhibitor with IC50 of < 20 nM, with very weak inhibition at wild-type EGFR.	C1(=CN=C(N=C1NC2=CC=CC(=C2)NC(C=C)=O)NC3=C(C=C(C=C3)NC4CN(C4)CCF)OC)C(F)(F)F	100	www.selleckchem.com/products/cnx-2006.html	Protein Tyrosine Kinase
S7207	Ro 31-8220 Mesylate	d8	L1200-04	553.65	138489-18-6	mesylate	PKC	Ro 31-8220 is a pan-PKC inhibitor with IC50 of 5 nM, 24 nM, 14 nM, 27 nM, and 24 nM for PKC-α, PKC-βI, PKC-βII, PKC-γ, and PKC-ε, respectively, and also shows potent inhibition against MAPKAP-K1b, MSK1, GSK3β and S6K1.	C1(=C2C(=CC=C1)C(=CN2CCCSC(=N)N)C3C(=O)NC(C(C4=CN(C5=CC=CC=C54)C)=3)=O).CS(=O)(=O)O	180	http://www.selleckchem.com/products/ro-31-8220-mesylate.html	TGF-beta/Smad
S7208	GF109203X	e8	L1200-04	412.48	133052-90-1	Free Base	PKC	GF109203X is a potent PKC inhibitor with IC50 of 20 nM, 17 nM, 16 nM, and 20 nM for PKCα, PKCβI, PKCβII, and PKCγ, respectively, showing more than 3000-fold selectivity for PKC as compared to EGFR, PDGFR and insulin receptor.	C1=C2C(=CC=C1)C(=CN2CCCN(C)C)C3C(=O)NC(C(C4=CNC5=CC=CC=C54)=3)=O	82	www.selleckchem.com/products/gf109203x.html	TGF-beta/Smad
S7209	GSK650394	f8	L1200-04	382.45	890842-28-1	Free Base	Others	GSK650394 is a serum- and glucocorticoid-regulated kinase-1 inhibitor with IC50 of 62 nM and 103 nM for SGK1 and SGK2, respectively	C1(=CN=C2C(=C1)C(=CN2)C3=CC(=C(C=C3)C(=O)O)C4CCCC4)C5=CC=CC=C5	76	www.selleckchem.com/products/gsk650394.html	Others
S7214	Skepinone-L	g8	L1200-04	425.42	1221485-83-1	free base	p38 MAPK	Skepinone-L is a selective p38α-MAPK inhibitor with IC50 of 5 nM.	C12C(C(C3C(CC1)=CC=C(C=3)OC[C@@H](CO)O)=O)=CC=C(C=2)NC4C(=CC(=CC=4)F)F	199	http://www.selleckchem.com/products/skepinone-l.html	MAPK
S7215	Losmapimod (GW856553X)	h8	L1200-04	383.46	585543-15-3	Free Base	p38 MAPK	Losmapimod (GW856553X) is a selective, potent, and orally active p38 MAPK inhibitor with pKi of 8.1 and 7.6 for p38α and p38β, respectively. Phase 3.	C1(=CC(=C(C(=C1)C2=CC=C(C=N2)C(NCC(C)(C)C)=O)C)F)C(NC3CC3)=O	76	www.selleckchem.com/products/losmapimod-gw856553x.html	MAPK
S7248	Ro3280	a9	L1200-04	543.61	1062243-51-9	Free Base	PLK	RO3280 is a potent, highly selective inhibitor of Polo-like kinase 1 (PLK1) with IC50 of 3 nM.	C1(=CC(=C(C=C1)NC2=NC3=C(C=N2)N(C(C(CN3C4CCCC4)(F)F)=O)C)OC)C(NC5CCN(CC5)C)=O	100	www.selleckchem.com/products/ro3280.html	Cell Cycle
S7253	AZD2858	b9	L1200-04	453.52	486424-20-8	free base	GSK-3	AZD2858 is a selective GSK-3 inhibitor with an IC50 of 68 nM, activating Wnt signaling, increases bone mass in rats.	C1=C(N=C(C(=N1)N)C(=O)NC2=CN=CC=C2)C3=CC=C(C=C3)S(=O)(=O)N4CCN(CC4)C	15	http://www.selleckchem.com/products/azd2858.html	PI3K/Akt/mTOR
S7255	NMS-P937 (NMS1286937)	c9	L1200-04	532.52	1034616-18-6	Free Base	PLK	NMS-P937 (NMS1286937) is an orally available, selective Polo-like Kinase 1 (PLK1) inhibitor with IC50 of 2 nM, 5000-fold selectivity over PLK2/PLK3. Phase 1.	C1(=CC=C(C=C1NC2=NC3=C(C=N2)CCC4=C3N(N=C4C(N)=O)CCO)N5CCN(CC5)C)OC(F)(F)F	42	www.selleckchem.com/products/nms-p937-nms1286937.html	Cell Cycle
S7257	CNX-774	d9	L1200-04	499.5	1202759-32-7	free base	BTK	CNX-774 is an irreversible, orally active, and highly selective BTK inhibitor with IC50 of <1 nM.	C1=C(C=C(C=C1)NC(C=C)=O)NC2=C(C=NC(=N2)NC3=CC=C(C=C3)OC4=CC=NC(=C4)C(NC)=O)F	200	http://www.selleckchem.com/products/cnx-774.html	Angiogenesis
S7269	PD173955	e9	L1200-04	443.35	260415-63-2	Free Base	BCR-ABL	PD173955 is a potent Bcr-Abl inhibitor with IC50 of 1-2 nM, also inhibiting Src activity with IC50 of 22 nM.	C1(C(=CC2C(N1C)N=C(N=C2)NC3=CC=CC(=C3)SC)C4=C(C=CC=C4Cl)Cl)=O	15	www.selleckchem.com/products/pd173955.html	Angiogenesis
S7284	CO-1686 (AVL-301)	f9	L1200-04	555.55	1374640-70-6	free base	EGFR	CO-1686 is an irreversible, mutant-selective EGFR inhibitor with Ki of 21.5 nM and 303.3 nM for EGFRL858R/T790M and EGFRWT, respectively. Phase 1/2.	C1(=CN=C(N=C1NC2=CC=CC(=C2)NC(=O)C=C)NC3=C(C=C(C=C3)N4CCN(CC4)C(C)=O)OC)C(F)(F)F	180	http://www.selleckchem.com/products/co-1686.html	Protein Tyrosine Kinase
S7289	PFK15	g9	L1200-04	260.29	4382-63-2	Free Base	Others	PFK15 is a potent and selective 6-phosphofructo-2-kinase (PFKFB3) with IC50 of 207 nM.	C1=NC=CC(=C1)C(/C=C/C2=CC=C3C(=N2)C=CC=C3)=O	19	www.selleckchem.com/products/pfk15.html	Others
S7291	TAK-632	h9	L1200-04	554.52	1228591-30-7	free base	Raf	TAK-632 is a potent pan-Raf inhibitor with IC50 of 8.3 nM and 1.4 nM for B-Raf(wt) and C-Raf, respectively, showing less or no inhibition against other tested kinases.	C12=C(C(=C(C=C1)OC3=CC(=C(C=C3)F)NC(CC4=CC=CC(=C4)C(F)(F)F)=O)C#N)SC(=N2)NC(C5CC5)=O	180	http://www.selleckchem.com/products/tak-632.html	MAPK
S7293	ZCL278	a10	L1200-04	584.89	587841-73-4	free base	Rac	ZCL278 is a selective Cdc42 GTPase inhibitor with Kd of 11.4 μM.	C1=C(N=C(N=C1C)NS(C2=CC=C(C=C2)NC(NC(COC3=C(C=C(C=C3)Br)Cl)=O)=S)(=O)=O)C	170	http://www.selleckchem.com/products/zcl278.html	Cell Cycle
S7297	AZD9291	b10	L1200-04	499.61	1421373-65-0	Free Base	EGFR	AZD9291 is an oral, irreversible, and mutant-selective EGFR inhibitor with IC50 of 12.92, 11.44 and 493.8 nM for Exon 19 deletion EGFR, L858R/T790M EGFR, and WT EGFR, respectively. Phase 3.	C1=CN=C(N=C1C2=CN(C3=C2C=CC=C3)C)NC4=C(C=C(C(=C4)NC(C=C)=O)N(CCN(C)C)C)OC	99	www.selleckchem.com/products/azd9291.html	Protein Tyrosine Kinase
S7317	WZ4003	c10	L1200-04	496.99	1214265-58-3	free base	AMPK	WZ4003 is a highly specific NUAK kinase inhibitor with IC50 of 20 nM and 100 nM for NUAK1 and NUAK2, respectively, without significant inhibition on 139 other kinases.	N1=C(N=C(C(=C1)Cl)OC2=CC(=CC=C2)NC(CC)=O)NC3=C(C=C(C=C3)N4CCN(CC4)C)OC	14	http://www.selleckchem.com/products/wz4003.html	PI3K/Akt/mTOR
S7319	EHop-016	d10	L1200-04	430.55	1380432-32-5	free base	Rac	EHop-016 is a specific Rac GTPase inhibitor with IC50 of 1.1 μM for Rac1, equally potent inhibition for Rac3.	C1(N=C(C=CN=1)NC2C=CC3N(C4C=CC=CC(C(C=2)=3)=4)CC)NCCCN5CCOCC5	199	http://www.selleckchem.com/products/ehop-016.html	Cell Cycle
S7320	TG003	e10	L1200-04	249.33	300801-52-9	free base	CDK	TG003 is a potent and ATP-competitive Cdc2-like kinase (Clk) inhibitor with IC50 of 20 nM, 200 nM, and 15 nM for Clk1, Clk2, and Clk4, respectively. No inhibitory effect on Clk3, SRPK1, SRPK2, or PKC.	C12N(/C(=C/C(C)=O)SC=1C=CC(=C2)OC)CC	24	http://www.selleckchem.com/products/tg003.html	Cell Cycle
S7330	6H05	f10	L1200-04	590.14	No	Free Base	Rho	6H05 is a selective, and allosteric inhibitor of oncogenic K-Ras(G12C).	C1(=CC=C(C=C1)SCC(N2CCC(CC2)C(NCCSSCCN(C)C)=O)=O)Cl.C(F)(F)(F)C(=O)O	100	www.selleckchem.com/products/6h05.html	Cell Cycle
S7332	K-Ras(G12C) inhibitor 9	g10	L1200-04	513.78	1469337-91-4	Free Base	Rho	K-Ras(G12C) inhibitor 9 is an allosteric inhibitor of oncogenic K-Ras(G12C).	C1(=C(C=C(C(=C1)OC)NCC(N2CCC(CC2)NS(C=C)(=O)=O)=O)I)Cl	53	www.selleckchem.com/products/k-ras-g12c-inhibitor9.html	Cell Cycle
S7356	HS-173	h10	L1200-04	422.46	1276110-06-5	Free Base	PI3K	HS-173 is a potent PI3Kα inhibitor with IC50 of 0.8 nM.	C1=NC=C(C=C1NS(=O)(=O)C2=CC=CC=C2)C3=CN4C(=NC=C4C(=O)OCC)C=C3	84	www.selleckchem.com/products/hs-173.html	PI3K/Akt/mTOR
S7367	GNE-0877	a11	L1200-04	339.32	1374828-69-9	Free Base	LRRK2	GNE-0877 is a highly potent and selective leucine-rich repeat kinase 2 (LRRK2) inhibitor with Ki of 0.7 nM.	N1=C(N=C(C(=C1)C(F)(F)F)NC)NC2=CN(N=C2C)C(C#N)(C)C	67	www.selleckchem.com/products/gne-0877.html	Autophagy
S7368	GNE-9605	b11	L1200-04	449.83	1536200-31-3	Free Base	LRRK2	GNE-9605 is a highly potent and selective leucine-rich repeat kinase 2 (LRRK2) inhibitor with Ki and IC50 of 2 nM and 19 nM, respectively.	N1=C(N=C(C(=C1)C(F)(F)F)NC)NC2=C(N(N=C2)[C@H]3CCN(C[C@H]3F)C4COC4)Cl	89	www.selleckchem.com/products/gne-9605.html	Autophagy
S7397	Sorafenib	c11	L1200-04	464.82	284461-73-0	free base	Raf	Sorafenib is a multikinase inhibitor of Raf-1, B-Raf and VEGFR-2 with IC50 of 6 nM, 22 nM and 90 nM, respectively.	C1(C(F)(F)F)C(=CC=C(NC(NC2C=CC(OC3C=C(C(=O)NC)N=CC=3)=CC=2)=O)C=1)Cl	200	http://www.selleckchem.com/products/sorafenib.html	MAPK
S7422	KN-62	d11	L1200-04	721.84	127191-97-3	Free Base	Others	KN-62 is a potent and specific inhibitor of Ca2+/calmodulin-dependent protein kinase II (CaMKII) with Ki of 0.9 μM.	C12C(S(N([C@H](C(N3CCN(CC3)C4=CC=CC=C4)=O)CC5=CC=C(C=C5)OS(C6=C7C(=CC=C6)C=NC=C7)(=O)=O)C)(=O)=O)=CC=CC=1C=NC=C2	100	www.selleckchem.com/products/kn-62.html	Others
S7423	KN-93 Phosphate	e11	L1200-04	599.03	1188890-41-6	Free Base	Others	KN-93 Phosphate is a potent and specific inhibitor of Ca2+/calmodulin-dependent protein kinase II (CaMKII) with Ki of 0.37 μM, no remarkable inhibitory effects on APK, PKC, MLCK or Ca2+-PDE activities.	C1(N(S(C2=CC=C(C=C2)OC)(=O)=O)CCO)(C(CN(C/C=C/C3=CC=C(C=C3)Cl)C)=CC=CC=1).P(=O)(=O)OO.[HH]	100	www.selleckchem.com/products/kn-93-phosphate.html	Others
S7435	AR-A014418	f11	L1200-04	308.31	487021-52-3	free base	GSK-3	AR-A014418 is an ATP-competitive, and selective GSK3β inhibitor with IC50 and Ki of 104 nM and 38 nM, without significant inhibition on 26 other kinases tested.	C1=C(SC(=N1)NC(NCC2=CC=C(C=C2)OC)=O)[N+](=O)[O-]	201	http://www.selleckchem.com/products/ar-a014418.html	PI3K/Akt/mTOR
S7461	LDC000067	g11	L1200-04	370.43	1073485-20-7	Free Base	CDK	LDC000067 is a highly selective CDK9 inhibitor with IC50 of 44 nM, 55/125/210/ >227/ >227-fold selectivity over CDK2/1/4/6/7.	C1=C(C=C(C=C1)NC2=CC(=NC=N2)C3=CC=CC=C3OC)CS(N)(=O)=O	74	www.selleckchem.com/products/ldc000067.html	Cell Cycle
S7482	EHT 1864	h11	L1200-04	581.47	754240-09-0	Salt	Rho	EHT 1864 is a potent Rac family GTPase inhibitor with Kd of 40 nM, 50 nM, 60 nM and 250 nM for Rac1, Rac1b, Rac2 and Rac3, respectively.	O1(C(=CC(C(=C1)OCCCCCSC2=CC=NC3=C2C=CC(=C3)C(F)(F)F)=O)CN4CCOCC4).Cl.Cl	100	www.selleckchem.com/products/eht-1864.html	Cell Cycle
S7508	JNK Inhibitor IX	a1	L1200-05	332.42	312917-14-9	Free Base	JNK	JNK inhibitor IX is a selective and potent JNK inhibitor with pIC50 of 6.5 and 6.7 for JNK2 and JNK3, respectively.	C1CCC2=C(C1)C(=C(S2)NC(C3=CC=CC4=C3C=CC=C4)=O)C#N	20	www.selleckchem.com/products/jnk-inhibitor-ix.html	MAPK
S7525	XMD8-92	b1	L1200-05	474.55	1234480-50-2	Free Base	ERK	XMD8-92 is a potent and selective BMK1/ERK5 inhibitor with Kd of 80 nM.	C1CC(CCN1C2=CC=C(C(=C2)OCC)NC3=NC4=C(C=N3)N(C(C5=C(N4C)C=CC=C5)=O)C)O	73	www.selleckchem.com/products/xmd8-92.html	MAPK
S7526	GNF-5	c1	L1200-05	418.37	778277-15-9	Free Base	Bcr-Abl	GNF-5 is a selective and allosteric Bcr-Abl inhibitor with IC50 of 220 nM.	C(C1C=C(C=CC=1)C2N=CN=C(C=2)NC3C=CC(=CC=3)OC(F)(F)F)(=O)NCCO	83	www.selleckchem.com/products/gnf-5.html	Angiogenesis
S7528	GNE-7915	d1	L1200-05	443.4	1351761-44-8	Free Base	LRRK2	GNE-7915 is a highly potent, selective, and brain-penetrable leucine-rich repeat kinase 2 (LRRK2) inhibitor, with IC50 and Ki of 9 nM and 1 nM, respectively.	C1(=CN=C(N=C1NCC)NC2=CC(=C(C=C2OC)C(N3CCOCC3)=O)F)C(F)(F)F	22	www.selleckchem.com/products/gne-7915.html	Autophagy
S7565	WH-4-023	e1	L1200-05	568.67	837422-57-8	Free Base	Src	WH-4-023 is a potent and orally active Lck/Src inhibitor with IC50 of 2 nM and 6 nM, respectively.	C1(=CC(=CC=C1N(C(=O)OC2=C(C=CC=C2C)C)C3=CC=NC(=N3)NC4=CC=C(C=C4)N5CCN(CC5)C)OC)OC	12	www.selleckchem.com/products/wh-4-023.html	Angiogenesis
S7566	IM-12	f1	L1200-05	377.41	1129669-05-1	Free Base	GSK-3	IM-12 is a selective GSK-3β inhibitor with IC50 of 53 nM, and also enhances canonical Wnt signalling.	C1(C(=C(C(N1C)=O)NCCC2=CC=C(C=C2)F)C3C4=C(NC=3C)C=CC=C4)=O	75	www.selleckchem.com/products/im-12.html	PI3K/Akt/mTOR
S7605	Filgotinib (GLPG0634)	g1	L1200-05	425.5	1206161-97-8	Free Base	JAK	Filgotinib (GLPG0634) is a selective JAK1 inhibitor with IC50 of 10 nM, 28 nM, 810 nM, and 116 nM for JAK1, JAK2, JAK3, and TYK2, respectively. Phase 2.	C1C=CC2N(C=1C3=CC=C(C=C3)CN4CCS(CC4)(=O)=O)N=C(N=2)NC(C5CC5)=O	85	www.selleckchem.com/products/filgotinib.html	JAK/STAT
S8002	GSK2636771	h1	L1200-05	433.42	1372540-25-4	free base	PI3K	GSK2636771 is a potent, orally bioavailable, PI3Kβ-selective inhibitor, sensitive to PTEN null cell lines. Phase 1/2a.	C1=C(C=C2C(=C1C(=O)O)N=C(N2CC3=CC=CC(=C3C)C(F)(F)F)C)N4CCOCC4	64	http://www.selleckchem.com/products/gsk2636771.html	PI3K/Akt/mTOR
S8003	PQ 401	a2	L1200-05	341.79	196868-63-0	free base	IGF-1R	PQ401 inhibits autophosphorylation of IGF-1R domain with IC50 of <1 μM.	N(C(=O)NC1C=C(N=C2C=CC=CC=12)C)C3=C(C=CC(=C3)Cl)OC	93	http://www.selleckchem.com/products/pq-401.html	Protein Tyrosine Kinase
S8004	ZM 39923 HCl	b2	L1200-05	367.91	1021868-92-7	hydrochloride	JAK	ZM 39923 is an JAK1/3 inhibitor with pIC50 of 4.4/7.1, almost no activity to JAK2 and modestly potent to EGFR; also found to be sensitive to transglutaminase.	C(CCN(C(C)C)CC1C=CC=CC=1)(=O)C2(C=C3C=CC=CC(=CC=2)3).Cl	81	http://www.selleckchem.com/products/zm-39923-hcl.html	JAK/STAT
S8005	SMI-4a	c2	L1200-05	273.23	438190-29-5	free base	Pim	SMI-4a is a potent inhibitor of Pim1 with IC50 of 17 nM, modest potent to Pim-2, does not significantly inhibit other serine/threonine- or tyrosine-kinases.	S1C(NC(C/1=C\C2C=C(C=CC=2)C(F)(F)F)=O)=O	201	http://www.selleckchem.com/products/smi-4a.html	JAK/STAT
S8007	VE-821	d2	L1200-05	368.41	1232410-49-9	free base	ATM/ATR	VE-821 is a potent and selective ATP competitive inhibitor of ATR with Ki/IC50 of 13 nM/26 nM, shows inhibition of H2AX phosphorylation, minimal activity against PIKKs ATM, DNA-PK, mTOR and PI3Kγ.	C1(C(=NC=C(N=1)C2C=CC(=CC=2)S(=O)(=O)C)N)C(=O)NC3C=CC=CC=3	200	http://www.selleckchem.com/products/ve-821.html	DNA Damage
S8009	AG-18	e2	L1200-05	186.17	118409-57-7	free base	EGFR	AG-18 inhibits EGFR with IC50 of 35 μM.	C1(C=C(C#N)C#N)=CC(=C(C=C1)O)O	198	http://www.selleckchem.com/products/ag-18-tyrphostin-23.html	Protein Tyrosine Kinase
S8015	CEP-32496	f2	L1200-05	517.46	1188910-76-0	free base	CSF-1R,Raf	CEP-32496 is a highly potent inhibitor of BRAF(V600E/WT) and c-Raf with Kd of 14 nM/36 nM and 39 nM, also potent to Abl-1, c-Kit, Ret, PDGFRβ and VEGFR2, respectively; insignificant affinity for MEK-1, MEK-2, ERK-1 and ERK-2. Phase 1/2.	N(C(=O)NC1=NOC(=C1)C(C(F)(F)F)(C)C)C2C=C(C=CC=2)OC3N=CN=C4C=C(C(=CC=34)OC)OC	17	http://www.selleckchem.com/products/cep-32496.html	MAPK
S8019	AZD5363	g2	L1200-05	428.92	1143532-39-1	free base	Akt	AZD5363 potently inhibits all isoforms of Akt(Akt1/Akt2/Akt3) with IC50 of 3 nM/8 nM/8 nM, similar to P70S6K/PKA and lower activity towards ROCK1/2. Phase 1/2.	N1(CCC(CC1)(C(=O)N[C@@H](CCO)C2C=CC(=CC=2)Cl)N)C3C4=C(N=CN=3)NC=C4	200	http://www.selleckchem.com/products/azd5363.html	PI3K/Akt/mTOR
S8023	TCS 359	h2	L1200-05	360.43	301305-73-7	free base	FLT3	TCS 359 is a potent FLT3 inhibitor with IC50 of 42 nM.	C12=C(C(=C(S1)NC(C3C=C(C(=CC=3)OC)OC)=O)C(=O)N)CCCC2	41	http://www.selleckchem.com/products/tcs-359.html	Angiogenesis
S8024	Tyrphostin AG 1296	a3	L1200-05	266.29	146535-11-7	free base	FGFR,c-Kit,PDGFR	Tyrphostin AG 1296 is an inhibitor of PDGFR with IC50 of 0.3-0.5 μM, no activity to EGFR.	N1C(=CN=C2C=C(C(=CC=12)OC)OC)C3C=CC=CC=3	22	http://www.selleckchem.com/products/tyrphostin-ag-1296-ag-1296.html	Protein Tyrosine Kinase
S8031	NSC 23766	b3	L1200-05	530.96	1177865-17-6	hydrochloride	Rac	NSC 23766 is an inhibitor of Rac GTPase targeting Rac activation by guanine nucleotide exchange factors (GEFs) with IC50 of ~50 μM; does not inhibit the closely related targets, Cdc42 or RhoA.	N1(C(=CC(=C2C=C(C=CC=12)NC3=NC(=NC(=C3)C)NC(CCCN(CC)CC)C)N)C).Cl.Cl.Cl	199	http://www.selleckchem.com/products/nsc-23766.html	Cell Cycle
S8032	PRT062607 (P505-15, BIIB057) HCl	c3	L1200-05	429.91	1370261-97-4	hydrochloride	Syk	PRT062607 (P505-15) HCl is a novel, highly selective Syk inhibitor with IC50 of 1 nM, >80-fold selective for Syk than Fgr, Lyn, FAK, Pyk2 and Zap70.	N1(=C(N=C(C(=C1)C(N)=O)NC2=CC(=CC=C2)N3N=CC=N3)N[C@@H]4CCCC[C@H]4N).Cl	200	https://www.selleckchem.com/products/prt062607-p505-15-hcl.html	Angiogenesis
S8036	Butein	d3	L1200-05	272.25	487-52-5	free base	EGFR	Butein, a plant polyphenol isolated from <i>Rhus verniciflua</i>, is able to inhibit the activation of protein tyrosine kinase, NF-κB and STAT3, also inhibits EGFR	C1(=C(C=C(C=C1)O)O)C(/C=C/C2=CC(=C(C=C2)O)O)=O	10	https://www.selleckchem.com/products/butein.html	Protein Tyrosine Kinase
S8040	GDC-0349	e3	L1200-05	452.55	1207360-89-1	free base	mTOR	GDC-0349 is a potent and selective ATP-competitive inhibitor of mTOR with Ki of 3.8 nM, 790-fold inhibitory effect against PI3Kα and other 266 kinases. Phase 1.	N(C(=O)NC1C=CC(=CC=1)C2N=C3C(=C(N=2)N4[C@H](COCC4)C)CCN(C3)C5COC5)CC	201	https://www.selleckchem.com/products/gdc-0349.html	PI3K/Akt/mTOR
S8044	BMS-345541	f3	L1200-05	255.32	445430-58-0	free base	IκB/IKK	BMS-345541 is a highly selective inhibitor of the catalytic subunits of IKK-2 and IKK-1 with IC50 of 0.3 μM and 4 μM, respectively.	C1(=CC=C2C(=C1)N3C(C(=N2)NCCN)=NC=C3C)C	35	http://www.selleckchem.com/products/bms-345541.html	NF-κB
S8050	ETP-46464	g3	L1200-05	470.52	1345675-02-6	free base	mTOR,ATM/ATR	ETP-46464 is a potent and selective inhibitor of ATR with IC50 of 25 nM.	C1=CC(=CC2=C1N=CC3=C2N(C(OC3)=O)C4=CC=C(C=C4)C(C#N)(C)C)C5=CN=C6C(=C5)C=CC=C6	12	http://www.selleckchem.com/products/etp-46464.html	PI3K/Akt/mTOR
S8057	Pacritinib (SB1518)	h3	L1200-05	472.58	937272-79-2	free base	JAK	Pacritinib (SB1518) is a potent and selective inhibitor of Janus Kinase 2 (JAK2) and Fms-Like Tyrosine Kinase-3 (FLT3) with IC50s of 23 and 22 nM, respectively.	C1=CN=C2N=C1C3=CC(=CC=C3)COC/C=C/COCC4=CC(=CC=C4OCCN5CCCC5)N2	23	http://www.selleckchem.com/products/pacritinib-sb1518.html	JAK/STAT
S8058	P276-00	a4	L1200-05	438.3	920113-03-7	hydrochloride	CDK	p276-00 is a novel CDK1, CDK4 and CDK9 inhibitor with IC50 of 79 nM, 63 nM and 20 nM, respectively.	C1(=CC(=C(C=C1)C2=CC(C3=C(O2)C(=C(C=C3O)O)[C@H]4[C@@H](N(CC4)C)CO)=O)Cl).Cl	200	https://www.selleckchem.com/products/p276-00.html	Cell Cycle
S8078	Bardoxolone Methyl	b4	L1200-05	505.69	218600-53-4	free base	IκB/IKK	Bardoxolone Methyl is an IKK inhibitor, showing potent proapoptotic and anti-inflammatory activities. Phase 3.	C1C(CC[C@@]2(CC[C@]3([C@@]4(CC[C@]5(C(C(C(=C[C@]5(C4=CC([C@]3([C@]2(1)[H])[H])=O)C)C#N)=O)(C)C)[H])C)C)C(=O)OC)(C)C	41	http://www.selleckchem.com/products/bardoxolone-methyl.html	NF-κB

## Sheet: Chemical summary
Linifanib (ABT-869)	Cediranib (AZD2171)	Lapatinib (GW-572016) Ditosylate	Sorafenib Tosylate	AC480 (BMS-599626)	SB203580	KU-55933 (ATM Kinase Inhibitor)	LY294002	Palbociclib (PD-0332991) HCl	Brivanib Alaninate (BMS-582664)	CP-724714
Axitinib	Dovitinib (TKI-258, CHIR-258)	Motesanib Diphosphate (AMG-706)	Sunitinib Malate	Masitinib (AB1010)	SB202190 (FHPI)	GSK1904529A	OSU-03012 (AR-12)	Triciribine	AG-490 (Tyrphostin B42)	TGX-221
Saracatinib (AZD0530)	PD184352 (CI-1040)	Nilotinib (AMN-107)	Tandutinib (MLN518)	GDC-0941	MK-2206 2HCl	PF-04217903	Danusertib (PHA-739358)	XL147	SNS-032 (BMS-387032)	WZ3146
Selumetinib (AZD6244)	Dasatinib	NVP-AEW541	Temsirolimus (CCI-779, NSC 683864)	SL-327	SU11274	MLN8054	BI 2536	Cabozantinib (XL184, BMS-907351)	Barasertib (AZD1152-HQPA)	CYC116
Nintedanib (BIBF 1120)	Ridaforolimus (Deforolimus, MK-8669)	Pazopanib HCl (GW786034 HCl)	Vandetanib (ZD6474)	Crizotinib (PF-02341066)	Brivanib (BMS-540215)	Vatalanib (PTK787) 2HCl	Foretinib (GSK1363089)	Everolimus (RAD001)	PLX-4720	WZ4002
Afatinib (BIBW2992)	Erlotinib HCl (OSI-744)	PD0325901	VX-680 (Tozasertib, MK-0457)	PHA-665752	NVP-ADW742	U0126-EtOH	SGX-523	BMS-754807	Roscovitine (Seliciclib,CYC202)	PD98059
BMS-536924	Gefitinib (ZD1839)	PI-103	Y-27632 2HCl	ZSTK474	Refametinib (RDEA119, Bay 86-9766)	ZM 447439	GSK690693	Alisertib (MLN8237)	SNS-314 Mesylate	Regorafenib (BAY 73-4506)
Bosutinib (SKI-606)	Imatinib Mesylate (STI571)	Rapamycin (Sirolimus)	Enzastaurin (LY317615)	SB216763	OSI-906 (Linsitinib)	GDC-0879	JNJ-38877605	AT9283	Lenvatinib (E7080)	WZ8040
ENMD-2076	Amuvatinib (MP-470)	TG100-115	PHA-680632	HMN-214	AT7519	AZD8055	Fasudil (HA-1077) HCl	AZD8330	GSK461364	Mubritinib (TAK 165)
CUDC-101	JNJ-7706621	GSK1059615	VX-745	AEE788 (NVP-AEE788)	Quizartinib (AC220)	PHT-427	BIRB 796 (Doramapimod)	KW-2449	R406	PP242
PIK-75	PD173074	MGCD-265	Thiazovivin	PHA-793887	Hesperadin	KRN 633	Tie2 kinase inhibitor	RAF265 (CHIR-265)	SGI-1776 free base	CYT387
Tivozanib (AV-951)	WYE-354	Rigosertib (ON-01910)	SP600125	PIK-93	BIX 02188	AT7867	H 89 2HCl	AZD1480	BMS-794833	SB590885
YM201636	Vemurafenib (PLX4032, RG7204)	Ki8751	AZD6482	Ponatinib (AP24534)	BIX 02189	BMS-777607	TWS119	PF-4708671	NVP-BHG712	Apatinib
OSI-930	BX-795	Ruxolitinib (INCB018424)	TSU-68 (SU6668, Orantinib)	LY2228820	AZD7762	PD318088	Acadesine	LY2784544	OSI-420	CAL-101 (Idelalisib, GS-1101)
KU-0063794	BX-912	Pelitinib (EKB-569)	GSK429286A	CCT129202	R406 (free base)	KU-60019	PF-573228	AST-1306	PIK-293	PIK-294
AG-1024	Genistein	Aurora A Inhibitor I	Pimasertib (AS-703026)	SAR245409 (XL765)	CP-673451	BS-181 HCl	BMS-265246	AZD8931 (Sapitinib)	AZ 960	Telatinib
Volasertib (BI 6727)	Chrysophanic Acid	LY2603618	AS-252424	NVP-BSK805 2HCl	GSK1838705A	Crenolanib (CP-868596)	BGT226 (NVP-BGT226)	Dinaciclib (SCH727965)	WP1066	Torin 2
Palomid 529 (P529)	Imatinib (STI571)	DCC-2036 (Rebastinib)	PF-00562271	R547	TAK-901	MK-8776 (SCH 900776)	Milciclib (PHA-848125)	Dovitinib (TKI-258) Dilactic Acid	AZD4547	TAE226 (NVP-TAE226)
Degrasyn (WP1130)	Phenformin HCl	CCT128930	Trametinib (GSK1120212)	WAY-600	AMG-900	TG101348 (SAR302503)	HER2-Inhibitor-1	MK-5108 (VX-689)	CEP-33779	TPCA-1
BKM120 (NVP-BKM120, Buparlisib)	TAK-733	A66	Flavopiridol HCl	TG101209	ZM 336372	PHA-767491	Varlitinib	MK-2461	Dabrafenib (GSK2118436)	SAR131675
Asiatic Acid	AZD5438	NU7441 (KU-57788)	Ibrutinib (PCI-32765)	GDC-0980 (RG7422)	PH-797804	PF-04691502	Wortmannin	AZD2014	GDC-0068	BI-D1870
Honokiol	PP121	GSK2126458 (GSK458)	AS-604850	A-769662	Dacomitinib (PF299804, PF299)	CCT137690	CUDC-907	TAK-285	INK 128 (MLN0128)	Semaxanib (SU5416)
Indirubin	OSI-027	WYE-125132 (WYE-132)	CAY10505	CH5132799	AG-1478 (Tyrphostin AG-1478)	AZ 628	NVP-BVU972	Tofacitinib (CP-690550,Tasocitinib)	BYL719	Golvatinib (E7050)
Quercetin	Fostamatinib (R788)	A-674563	CHIR-124	KX2-391	SB415286	AMG-458	3-Methyladenine	Sotrastaurin	Tyrphostin AG 879	IMD 0354
WHI-P154	GNF-2	Pazopanib	AP26113	CX-6258 HCl	IPA-3	AZD1080	RKI-1447	Ro3280	ZCL278	GNE-0877
TG100713	S-Ruxolitinib (INCB018424)	Piceatannol	MEK162 (ARRY-162, ARRY-438162)	AZ20	PF-3758309	10058-F4	BIO	AZD2858	AZD9291	GNE-9605
GW5074	PF-477736	Cabozantinib malate (XL184)	PP2	CGI1746	VE-822	LY2835219	CNX-2006	NMS-P937 (NMS1286937)	WZ4003	Sorafenib
IKK-16 (IKK Inhibitor VII)	Go 6983	JNK-IN-8	VS-5584 (SB2343)	PP1	AZD1208	SSR128129E	Ro 31-8220 Mesylate	CNX-774	EHop-016	KN-62
PF-562271	BAY 11-7082	SC-514	CZC24832	MK-8745	AZD3463	AVL-292	GF109203X	PD173955	TG003	KN-93 Phosphate
Tyrphostin 9	Icotinib	Tofacitinib (CP-690550) Citrate	IPI-145 (INK1197)	LDK378	NU6027	SKI II	GSK650394	CO-1686 (AVL-301)	6H05	AR-A014418
ZM 323881 HCl	CHIR-99021 (CT99021) HCl	Fingolimod (FTY720) HCl	XL019	GSK2334470	TIC10	PF-543	Skepinone-L	PFK15	K-Ras(G12C) inhibitor 9	LDC000067
ZM 306416	TAK-715	VX-702	PD168393	Zotarolimus(ABT-578)	CGK 733	GZD824	Losmapimod (GW856553X)	TAK-632	HS-173	EHT 1864
JNK Inhibitor IX	PQ 401	Tyrphostin AG 1296	P276-00	XMD8-92	ZM 39923 HCl	NSC 23766	Bardoxolone Methyl	GNF-5	SMI-4a	PRT062607 (P505-15, BIIB057) HCl
GNE-7915	VE-821	Butein	WH-4-023	AG-18	GDC-0349	IM-12	CEP-32496	BMS-345541	Filgotinib (GLPG0634)	AZD5363
ETP-46464	GSK2636771	TCS 359	Pacritinib (SB1518)
